# Supplementary material for: Globally asynchronous sulphur isotope signals require re-definition of the Great Oxidation Event
Source: Nat Commun. 2018 Jun 8;9:2245. doi: 10.1038/s41467-018-04621-x (PMC5993798; doi:10.1038/s41467-018-04621-x)
Supplement: Supplementary file 4 — Supplementary Data 1 [file 41467_2018_4621_MOESM4_ESM.xlsx]

## Sheet: Co_Ni_Cu_Zn
Supplementary data 1. LA-ICPMS trace metal abundances of pyrite				Laser Spot		Co59 (ppm)			Ni60 (ppm)				Cu65 (ppm)			Zn66 (ppm)		Co/Ni		Zn/Ni		Cu/Ni
Drill core	Sample depth	Lithology	Pyrite type/notes	(mm)	n	Median	Mean	SD	Median	Mean	SD	Median	Mean	SD	Median	Mean	SD	Mean	SD	Mean	SD	Mean	SD
T1	99.48	Grey mudstone	nodular aggregates (core)	37	8	268.974	346.909	306.008	292.161	297.7	192.266	11.4391	18.0604	13.8723	22.35	28.2375	20.6902	1.16815	0.423003	0.109795	0.0663147	0.0642421	0.0298968
T1	99.48	Grey mudstone	nodular aggregates (rim, anhedral crystals)	37	3	1020.25	1040.86	114.757	1679.8	1617.97	354.456	86.5663	99.9635	41.3378	39.4	38.6667	3.75411	0.667431	0.171939	0.0244392	0.00385227	0.0604108	0.0131613
T1	102.4	Grey mudstone	nodular aggregates (core)	37	7	165.919	205.227	156.337	143.247	126.993	62.3379	7.70852	6.91794	2.44309	9.39	10.5257	7.56099	1.56038	0.553999	0.102392	0.101152	0.0717125	0.054779
T1	102.4	Grey mudstone	nodular aggregates (rim, anhedral crystals)	37	3	1061.47	1786.29	1521.6	1648.88	2160.72	1004.79	88.6274	77.7379	20.0326	41.3	67.7333	55.9477	0.737456	0.292395	0.0387757	0.0368948	0.0397403	0.0173151
T1	104.44	Grey mudstone	nodular aggregates	28	4	1840	1805	855.2	1130	1155	230.579	42.5	43.5	12.3962	14.55	16	9.76832	1.53034	0.629592	0.0155136	0.0120296	0.0396314	0.0161982
T1	123.22	Grey mudstone	nodular aggregates (core)	47	7	350	566.143	450.178	256	420.714	374.179	20.7	18.1586	7.51301	22.6	18.2286	6.70888	1.45538	0.47256	0.0604714	0.0257009	0.0599328	0.0289766
T1	123.22	Grey mudstone	overgrowth	47	8	1055	1053	584.253	1905	1824.25	943.973	62.35	57.35	20.649	42.45	45.225	20.4739	0.861107	0.750477	0.0352448	0.0274741	0.0414232	0.028843
T1	126.18	Grey mudstone	nodular aggregates (core)	37	6	29.65	34.3833	26.5939	26.2	24.7167	14.0571	3.72	3.87667	0.549023	3.41	3.16167	1.33518	1.26562	0.635608	0.141371	0.0407544	0.214164	0.13034
T1	126.18	Grey mudstone	nodular aggregates (rim, euhedral to subhedral crystals)	37	4	2.695	3.525	2.60049	58	63.325	14.6977	21.4	41.0525	50.9551	9.45	9.425	3.36984	0.0600977	0.0534483	0.153961	0.0695065	0.66344	0.889087
T1	129.96	Grey mudstone	large euhedral to subhedral crystals, inclusion-rich	47	3	138	136	4.3589	18.1	20.5667	8.76432	4.5	4.71333	0.523673	4.95	6.35333	2.91085	7.36121	2.6619	0.311986	0.064653	0.25094	0.0821777
T1	130.39	Grey mudstone	framboidal (core)	28	6	633	632.833	150.057	1445	1478.67	338.803	20.55	26.0833	14.2601	2.425	2.53167	0.932603	0.440883	0.115303	0.00170349	0.000468547	0.0195333	0.012285
T1	130.39	Grey mudstone	euhedral to subhedral inclusion-free crystals, overgrowth	28	7	700	722.571	205.861	780	731.286	251.177	25.5	29.8571	20.01	2.96	3.22286	1.87713	1.07056	0.344969	0.00447854	0.00254904	0.0381079	0.0245393
T1	130.39	Grey mudstone	small euhedral and subhedral crystals aligned with bedding	28	7	641	705.714	141.479	1250	1199.71	198.319	63	51.5714	34.3857	3.25	3.94286	2.17195	0.602141	0.137177	0.00331607	0.00164359	0.0451013	0.0322154
T1	146	Green mudstone	nodular aggregates	37	3	180	182.667	5.50757	108	159.333	92.3977	36.7	36.8	3.15119	59.8	62.2333	8.12794	1.38457	0.616369	0.473204	0.224089	0.27746	0.123003
T1	146.3	Jasper	framboidal (core)	28	7	97.6	117.653	44.377	882	818.103	132.059	22.3	26.2193	19.4889	3.36	3.31997	0.528053	0.14248	0.0431611	0.00417037	0.00103141	0.0318635	0.0216199
T1	146.3	Jasper	euhedral to subhedral inclusion-free crystals, overgrowth	28	7	514.245	494.421	127.883	900	978.983	328.106	3.7	11.4373	11.0749	3.29794	2.63828	1.63134	0.534765	0.176314	0.00281022	0.00187974	0.0102745	0.00766191
T1	146.7	Green mudstone	inclusion rich nodules and bands	28	9	20.3	39.6111	40.4315	44.9	48.1111	41.5247	10.3	12.5378	8.22267	5.32	7.26222	5.57991	0.817304	0.396965	0.269219	0.260812	0.39452	0.276767
T1	148.085	Green mudstone	large euhedral crystals, inclusion-free	37	5	12.7788	18.383	12.0344	10.4086	13.0097	4.4878	0.217446	0.34441	0.223105	0.336325	0.313468	0.117709	1.68109	1.40702	0.0269337	0.0147805	0.0288502	0.0183518
T1	151.59	Diamictite-mudstone	small euhedral and subhedral crystals	28	11	8.4	9.48545	4.29252	215	218.591	82.7577	46	263.491	423.155	4.2	4.09182	2.17318	0.0467338	0.0202185	0.0209306	0.0134553	1.29967	2.02102
T1	152.6	Diamictite-mudstone	small euhedral and subhedral crystals aligned with bedding	37	8	201	235	66.2571	735	760	142.026	27.2	31.2875	17.9179	24.25	32.8375	30.4056	0.318343	0.110764	0.0450167	0.0468674	0.0439476	0.0306461
T1	155.13	Laminated BIF	large euhedral to subhedral crystals, inclusion-free	37	5	79	122.22	125.129	8.36	8.188	3.72773	6.01	5.642	1.78968	6	6.656	4.12864	13.6025	9.77566	1.09425	1.23372	0.858908	0.483475
T1	159.29	Green mudstone	small euhedral and subhedral crystals aligned with bedding	37	9	24.5	42.2089	46.9386	211	183.567	108.343	65	135.456	164.426	1.79	3.63056	4.79889	0.174595	0.160115	0.024566	0.0249303	0.636806	0.591179
T1	159.3	Green mudstone	large euhedral crystals, inclusion-free	28	11	0.153	0.495664	0.781716	6.69	12.7511	19.3146	0.87	8.36364	13.5801	0.2	0.223636	0.133886	0.0437617	0.0217749	0.121557	0.202939	2.87972	5.54709
T1	159.3	Green mudstone	small euhedral and subhedral crystals aligned with bedding	28	5	175	230.6	212.269	271	292.2	94.1446	189	183.8	160.397	25	38.086	38.3982	0.772376	0.618969	0.124761	0.136089	0.783258	0.759565
T1	159.47	Green mudstone	small euhedral and subhedral crystals aligned with bedding	37	7	7.6	13.1657	14.8722	122	133.429	21.1964	430	366.714	290.976	3	5.74714	5.77069	0.0922189	0.0877611	0.0411825	0.0368105	2.86909	2.27201
T1	159.5	Green mudstone	large euhedral crystals, inclusion-free	47	6	0.328	0.376917	0.343077	5.35	11.1433	13.7261	2.175	2.59667	1.23599	0.1425	0.203667	0.107667	0.0444743	0.0342865	0.05403	0.0510686	1.11933	1.41987
T1	159.54	Green mudstone	small euhedral and subhedral crystals aligned with bedding	37	4	69.25	79.35	49.2036	293.5	292	30.7788	55.5	149.4	222.011	1.51	10.41	18.4682	0.275838	0.170363	0.0402253	0.0728121	0.478776	0.670941
T1	159.78	Green mudstone	large euhedral crystals	47	17	0.0041	0.617694	1.72529	1.09	7.0135	14.6647	0.2085	1.14488	2.1054	0.119	0.155375	0.184937	0.0210161	0.037883	0.245391	0.467154	1.05568	2.05503
T1	159.8	Jasper	small euhedral to subhedral aggregate and bands	28	8	25.35	30.1375	20.0187	127.5	134.25	31.5764	283	318.25	243.938	9.65	10.4038	5.63977	0.213849	0.091654	0.0806192	0.0485541	2.27018	1.65966
T1	159.82	Jasper	large euhedral crystals, inclusion-free	47	10	0.0129	0.06139	0.151015	1.88	3.0009	2.86432	0.2345	0.5598	0.79602	0.2725	0.3512	0.266685	0.0113061	0.0157054	0.254101	0.234582	0.385222	0.740697
T1	160.05	Green mudstone	small euhedral and subhedral crystals aligned with bedding	37	7	56	74.8286	47.3773	324	316.714	102.896	107	278.6	330.843	2.78	2.09714	1.2091	0.266382	0.225557	0.00648636	0.00297197	0.727584	0.775592
T1	169.9	BIF	large euhedral crystals, vein	47	7	0.5	3.4703	5.11844	1.83	3.31714	4.48993	5.7	5	3.05132	0.202	0.237571	0.137527	0.991569	1.05572	0.292804	0.400535	5.64647	6.45897
T1	170.91	BIF	large euhedral to subhedral crystals, inclusion-rich	47	2	19	19	15.5563	9.27	9.27	4.94975	12.56	12.56	8.82469	1.015	1.015	0.601041	1.86787	0.680784	0.107509	0.00743258	1.28376	0.266494
T1	172.1	BIF	microcrystalline aggregates	28	6	445	481.5	109.281	264	269	20.9857	81	80.85	18.2884	5.635	5.79167	1.10848	1.81741	0.520189	0.0215678	0.00426149	0.300387	0.0658157
T2	234.27	Diamictite-mudstone	large subhedral crystals, inclusion-rich	47	2	168.5	168.5	194.454	3315	3315	2411.23	1.79	1.79	0.0848528	0.1685	0.1685	0.143543	0.0401054	0.0294874	4.76999e-05	8.60546e-06	0.000746845	0.00056883
T2	234.36	Diamictite-mudstone	large euhedral crystals, inclusion-rich	47	5	409	364.2	263.984	210	184.8	100.368	4.08	4.426	1.9153	2.96	2.868	1.49837	1.81539	0.757827	0.025732	0.0298724	0.0351209	0.032263
T2	341.28	Mudstone	anhedral crystals aggregates and bands	47	7	117	134	34.7707	1540	1530	275.136	8.22	6.39	4.70024	8.2	7.72667	4.0309	0.0871469	0.0104449	0.005486	0.00363602	0.00425261	0.00313884
T2	365.23	Laminated mud-silstone	nodular aggregates	47	11	30.6	98.1645	139.558	47.3	63.5645	55.6515	55.1	65.7882	65.3224	3.62	5.278	6.65495	1.79039	2.04472	0.365127	0.697537	1.39691	2.37879
T3	83.88	Mudstone	nodular aggregates	47	7	109	132.757	106.798	63.3	86.1571	67.9688	2.49	3.63143	2.26507	1.62	2.86429	2.54002	1.63352	0.949364	0.0361819	0.0241257	0.0459538	0.0105023
T3	90.75	Carbonate	overgrowth	28	2	273.5	273.5	0.707107	645.5	645.5	6.36396	182.35	182.35	135.27	28	28	26.8701	0.423729	0.00527296	0.0431741	0.0412011	0.281475	0.206783
T3	90.75	Carbonate	large euhedral crystals	28	4	78.3	74.0444	43.5843	34.8	42.4111	18.742	2.56	2.51778	0.844153	0.68	0.894444	0.849126	1.76699	0.938259	0.0346037	0.0557224	0.0782355	0.0510006
T3	97.52	Carbonate	nodular aggregates	47	8	277	289	120.482	94.5	99.1125	21.7455	12.25	11.1863	2.74551	17.05	20.3375	11.3946	2.89465	0.961662	0.203825	0.0997645	0.114844	0.0263504
T3	129.85	Carbonate	large euhedral crystals	47	6	106	108.917	66.4628	36.95	33.0167	9.91633	2.505	2.54167	0.569927	0.67	0.760667	0.447132	3.07227	1.46065	0.0294507	0.0263753	0.0864741	0.0427228
T3	129.85	Carbonate	overgrowth	47	4	34.3	42.75	19.6614	26.4	29.575	10.7605	49	49.225	4.3653	21.05	21.225	5.71686	1.42071	0.150144	0.787633	0.300621	1.80401	0.521587
T3	144.53	Carbonate	nodular aggregates	37	13	122	154.023	100.405	41.5	95.3385	119.878	5.6	19.6215	23.1819	7.1	13.0431	13.5324	2.81178	2.11445	0.189929	0.156856	0.211441	0.137261
T3	152.23	Laminated carb-mudstone	elongated sunhedral aggregates, inclusion-rich	47	4	1.21	1.3495	0.314623	3.12	2.8175	1.35145	3.2	7.8875	10.6641	1.335	3.2825	4.60638	0.613085	0.400819	2.72221	4.85589	0.724673	0.243322
T3	164.46	Mudstone	bands of massive pyrite	47	5	37.1	40.44	16.5701	284	322.54	341.488	334	307.18	226.897	9.3	10.18	6.2783	0.306135	0.243786	0.129281	0.184032	1.9457	2.59264
T3	164.6	Mudstone	bands of closely spaced fined grained	47	4	0.215	0.407567	0.50451	2.01	2.095	1.76404	9.8	9.31	4.75398	0.51	0.457667	0.331612	0.355999	0.305182	0.768936	1.09514	2.84635	0.9788
T3	172.85	Mudstone	nodular aggregates	47	5	411	420.2	258.377	250	292.8	165.144	59.1	48.98	36.9255	26.9	37.22	22.3378	1.51962	0.645277	0.138821	0.0676402	0.15111	0.0675827
T3	172.95	Mudstone	nodular aggregates	47	17	240	234.529	61.0298	142	144.4	51.9025	16.4	22.7994	16.2588	29.6	37.6412	27.9411	1.76626	0.610511	0.258711	0.148918	0.160745	0.083665
T3	174.62	Mudstone	nodular aggregates	47	4	551	562	332.705	184.5	206.25	62.6545	17.25	40.45	48.8814	26.4	31.225	15.4612	2.58359	1.05086	0.148109	0.0377376	0.165387	0.14641
T3	178.375	Laminated mudstone-carb	inclusion rich bands and aggregates	47	3	333	341.333	63.9088	2240	2240	120	85	81.5333	32.3397	1.13	1.17	0.581034	0.152091	0.0240959	0.000532615	0.000289245	0.0359523	0.0126211
