# Supplementary material for: Globally asynchronous sulphur isotope signals require re-definition of the Great Oxidation Event
Source: Nat Commun. 2018 Jun 8;9:2245. doi: 10.1038/s41467-018-04621-x (PMC5993798; doi:10.1038/s41467-018-04621-x)
Supplement: Supplementary file 5 — Supplementary Data 2 [file 41467_2018_4621_MOESM5_ESM.xlsx]

## Sheet: Feuil1
Supplementary data 2. Sulphur content
Formation, T1 drill core	Lithology	Sample name	Depth (m)	S (weight %)
Kungarra	Grey mudstone	T1-99.0-99.09	99.04	0.202
Kungarra	Grey mudstone	T1-103.68-103.77	103.72	0.07
Kungarra	Grey mudstone	T1-104.38	104.38	0.086
Kungarra	Grey mudstone	T1-106.29-106.35	106.32	0.066
Kungarra	Grey mudstone	T1-109.18	109.18	0.045
Kungarra	Grey mudstone	T1-109.7	109.7	0.126
Kungarra	Grey mudstone	T1-112.3-112.41	112.35	0.083
Kungarra	Grey mudstone	T1-115.32-115.43	115.37	0.064
Kungarra	Grey mudstone	T1-117.42-117.51	117.46	0.1
Kungarra	Grey mudstone	T1 120.3	120.3	0.101
Kungarra	Grey mudstone	T1-121.6-121.75	121.67	0.119
Kungarra	Grey mudstone	T1-121.8-121.9	121.85	0.335
Kungarra	Grey mudstone	T1-123.29-123.36	123.32	0.102
Kungarra	Grey mudstone	T1-124.47-124.57	124.52	0.13
Kungarra	Grey mudstone	T1-125.3-125.37	125.33	0.042
Kungarra	Grey mudstone	T1-126.09-126.17	126.13	0.071
Kungarra	Grey mudstone	T1-127.17-127.26	127.21	0.075
Kungarra	Grey mudstone	T1-128.24-128.31	128.27	0.047
Kungarra	Grey mudstone	T1-128.55-128.65	128.6	0.022
Kungarra	Green mudstone	T1-129.88-130.01	129.94	0.06
Kungarra	Grey mudstone	T1-130.38	130.38	0.081
Kungarra	Green mudstone	T1-130.39	130.39	0.528
Kungarra	Green mudstone	T1-130.4	130.4	0.08
Kungarra	Chert-Jasper	T1-130.46-130.51	130.48	0.016
Boolgeeda Iron	Green mudstone	T1-130.95-131.04	130.99	0.036
Boolgeeda Iron	Silicate grey laminated BIF	T1-131.04-131.17	131.10	0.042
Boolgeeda Iron	Silicate grey laminated BIF	T1-131.65-131.75	131.7	0.059
Boolgeeda Iron	Jasper	T1-131.76-131.82	131.79	0.014
Boolgeeda Iron	Silicate grey laminated BIF	T1-132.23	132.23	0.079
Boolgeeda Iron	Jasper	T1-132.3-132.38	132.34	0.024
Boolgeeda Iron	Silicate grey laminated BIF	T1-132.38-132.5	132.44	0.061
Boolgeeda Iron	Silicate grey laminated BIF	T1-132.5-132.59	132.54	0.047
Boolgeeda Iron	Silicate grey laminated BIF	T1-133.05-133.15	133.1	0.049
Boolgeeda Iron	Silicate grey laminated BIF	T1-133.75-133.85	133.8	0.049
Boolgeeda Iron	Silicate grey laminated BIF	T1-35.04-135.14	135.09	0.049
Boolgeeda Iron	Silicate grey laminated BIF	T1-135.8	135.8	0.053
Boolgeeda Iron	Silicate grey laminated BIF	T1-136.4-136.46	136.43	0.103
Boolgeeda Iron	Silicate grey laminated BIF	T1-136.5	136.5	0.157
Boolgeeda Iron	Silicate grey laminated BIF	T1-137.3-137.4	137.35	0.034
Boolgeeda Iron	Silicate grey laminated BIF	T1-138.6-138.73	138.66	0.042
Boolgeeda Iron	Silicate grey laminated BIF	T1-139.74-139.83	139.78	0.037
Boolgeeda Iron	Chlorite and calcite vein	T1-140.09	140.09	0.008
Boolgeeda Iron	Silicate grey laminated BIF	T1-140.75	140.75	0.033
Boolgeeda Iron	Silicate grey laminated BIF	T1-142.13-142.23	142.18	0.041
Boolgeeda Iron	Silicate grey laminated BIF	T1-143.55-143.6	143.57	0.039
Boolgeeda Iron	Silicate grey laminated BIF	T1-144.1	144.1	0.043
Boolgeeda Iron	Silicate grey laminated BIF	T1-144.87	144.87	0.043
Boolgeeda Iron	BIF	T1-145.45	145.45	0.053
Boolgeeda Iron	Green mudstone	T1-146	146	0.262
Boolgeeda Iron	Green mudstone	T1-146.36	146.36	0.06
Boolgeeda Iron	Jasper	T1-146.49-146.54	146.51	0.041
Boolgeeda Iron	White chert	T1-146.95-147.0	146.97	0.121
Boolgeeda Iron	Green mudstone	T1-147.0-147.05	147.02	0.011
Boolgeeda Iron	BIF-Jasper-Chert	T1-147.93-147.97	147.95	0.087
Boolgeeda Iron	BIF	T1-148.02	148.02	0.061
Boolgeeda Iron	BIF-green mudstone	T1-148.085	148.08	0.037
Boolgeeda Iron	Green mudstone	T1-148.1	148.1	0.028
Boolgeeda Iron	Chert	T1-148.12	148.12	0.15
Boolgeeda Iron	Jasper-White chert	T1-148.2-148.25	148.22	0.055
Boolgeeda Iron	Green mudstone	T1-148.6	148.6	0.144
Boolgeeda Iron	White chert	T1-148.65	148.65	0.155
Boolgeeda Iron	Jasper	T1-149.31-149.36	149.33	0.067
Boolgeeda Iron	Green mudstone	T1-149.36-149.4	149.38	0.019
Boolgeeda Iron	BIF	T1-150.58-150.64	150.61	0.033
Boolgeeda Iron	BIF	T1-150.64-150.72	150.68	0.035
Boolgeeda Iron	BIF	T1-151.33-151.38	151.35	0.094
Boolgeeda Iron	Diamictite-mudstone	T1-151.83-151.91	151.87	1.01
Boolgeeda Iron	Diamictite-sandstone	T1-152.2-152.28	152.24	1.52
Boolgeeda Iron	Diamictite-mudstone	T1--152.53-152.59	152.56	2.49
Boolgeeda Iron	Diamictite-mudstone	T1-153.1-153.14	153.12	0.229
Boolgeeda Iron	Diamictite-mudstone	T1-153.78-153.84	153.81	0.131
Boolgeeda Iron	Laminated BIF	T1-153.87-153.945	153.91	0.097
Boolgeeda Iron	Green mudstone	T1-154.84-154.8	154.82	0.116
Boolgeeda Iron	Laminated BIF	T1-154.84-154.87	154.85	0.024
Boolgeeda Iron	Jasper	T1-154.87-154.9	154.88	0.011
Boolgeeda Iron	Laminated BIF	T1-155.46-155.56	155.51	0.059
Boolgeeda Iron	Laminated BIF	T1-156.4	156.4	0.046
Boolgeeda Iron	Jasper	T1-156.45	156.45	0.013
Boolgeeda Iron	Laminated BIF	T1-156.5	156.5	0.051
Boolgeeda Iron	Laminated BIF	T1-156.72-156.62	156.66	0.024
Boolgeeda Iron	Laminated BIF	T1-156.72-156.83	156.77	0.02
Boolgeeda Iron	Laminated BIF	T1-157.74	157.74	0.03
Boolgeeda Iron	Jasper	T1-157.76	157.76	0.013
Boolgeeda Iron	Laminated BIF	T1-158.24-158.26	158.25	0.013
Boolgeeda Iron	Laminated BIF	T1-158.26-158.29	158.27	0.076
Boolgeeda Iron	Jasper	T1-158.58	158.58	0.021
Boolgeeda Iron	Green mudstone	T1-158.6	158.6	0.024
Boolgeeda Iron	BIF	T1-158.96-159	158.98	0.209
Boolgeeda Iron	Green Mudstone	T1-159.03	159.03	0.014
Boolgeeda Iron	Jasper	T1-159.035-159.07	159.05	0.71
Boolgeeda Iron	BIF	T1-159.13-159.19	159.16	0.014
Boolgeeda Iron	Jasper	T1-159.22	159.22	0.014
Boolgeeda Iron	Green mudstone	T1-159.3	159.3	1.35
Boolgeeda Iron	Jasper	T1-159.54	159.54	0.087
Boolgeeda Iron	Green mudstone	T1-159.63	159.63	0.285
Boolgeeda Iron	BIF	T1-159.71-159.735	159.72	0.013
Boolgeeda Iron	Jasper	T1-159.735-159.76	159.74	0.126
Boolgeeda Iron	Green mudstone	T1-159.8	159.8	4.74
Boolgeeda Iron	Green mudstone	T1-159.95-159.93	159.94	4.04
Boolgeeda Iron	Green mudstone	T1-159.965-159.98	159.97	0.01
Boolgeeda Iron	Jasper	T1-159.98-160.015	159.99	0.02
Boolgeeda Iron	Green mudstone	T1-160.02-160.0.75	160.05	1.43
Boolgeeda Iron	Jasper	T1-160.075-160.12	160.10	0.011
Boolgeeda Iron	Green mudstone	T1-160.5-160.64	160.57	1.14
Boolgeeda Iron	BIF	T1-161.28-161.32	161.3	0.008
Boolgeeda Iron	Jasper	T1-161.32-161.41	161.36	0.012
Boolgeeda Iron	BIF	T1-161.41-161.48	161.44	0.006
Boolgeeda Iron	Jasper	T1-162.10-162.15	162.12	0.012
Boolgeeda Iron	BIF	T1-162.32-162.38	162.35	0.004
Boolgeeda Iron	BIF	T1-162.61-162.67	162.64	0.009
Boolgeeda Iron	BIF	T1-163.32-163.2	163.26	0.005
Boolgeeda Iron	BIF	T1-163.97-164.01	163.99	0.005
Boolgeeda Iron	Jasper	T1-164.1-164.04	164.07	0.139
Boolgeeda Iron	BIF	T1-165.3-165.4	165.35	0.008
Boolgeeda Iron	BIF	T1-165.8-165.9	165.85	0.008
Boolgeeda Iron	BIF	T1-166.67-166.74	166.70	0.007
Boolgeeda Iron	BIF	T1-167.6-167.67	167.63	0.006
Boolgeeda Iron	BIF	T1-168.38-168.31	168.34	0.007
Boolgeeda Iron	BIF	T1-169.32-169.39	169.35	0.009
Boolgeeda Iron	BIF	T1-170.19-170.26	170.22	0.003
Boolgeeda Iron	BIF	T1-170.40-170.47	170.43	0.002
Boolgeeda Iron	BIF	T1-172.1-172.18 A	172.14	0.012
Boolgeeda Iron	Jasper	T1-172.1-172.18 B	172.14	0.017
Boolgeeda Iron	BIF	T1-172.1-172.18 C	172.14	0.018
Boolgeeda Iron	BIF	T1-172.15-172.23	172.19	0.008
Boolgeeda Iron	BIF	T1-173.46-173.52	173.49	0.018
Boolgeeda Iron	BIF	T1-174.07-174.13	174.1	0.029
Boolgeeda Iron	BIF	T1-174.24-174.31	174.27	0.01
Formation, T2 drill core	Lithology	Sample name	Depth (m)	S (%)
Kungarra (MBM)	Diamictite - mudstone	T2-120.32	120.32	0.205
Kungarra (MBM)	Diamictite - mudstone	T2-125.63-125.8	125.72	0.204
Kungarra (MBM)	Diamictite - mudstone	T2-131.06	131.06	0.225
Kungarra (MBM)	Diamictite - mudstone	T2-135.1-135.25	135.18	0.223
Kungarra (MBM)	Diamictite - mudstone	T2-142.15	142.15	0.192
Kungarra (MBM)	Diamictite - mudstone	T2-145.39-145.5	145.42	0.202
Kungarra (MBM)	Diamictite - mudstone	T2-152.4	152.4	0.186
Kungarra (MBM)	Diamictite - mudstone	T2-156.9-157.2	157.05	0.203
Kungarra (MBM)	Diamictite - mudstone	T2-162.1	162.1	0.196
Kungarra (MBM)	Diamictite - mudstone	T2-166.53-166.4	166.46	0.266
Kungarra (MBM)	Diamictite - mudstone	T2-173.97	173.97	0.166
Kungarra (MBM)	Diamictite - mudstone	T2-177.0-177.1	177.05	0.204
Kungarra (MBM)	Diamictite - mudstone	T2-184.15	184.15	0.19
Kungarra (MBM)	Diamictite - mudstone	T2-190.6-190.72	190.66	0.233
Kungarra (MBM)	Diamictite - mudstone	T2-194.04	194.04	0.245
Kungarra (MBM)	Diamictite - mudstone	T2-200.8	200.8	0.258
Kungarra (MBM)	Diamictite - mudstone	T2-205.5	205.5	0.247
Kungarra (MBM)	Diamictite - mudstone	T2-211.8-211.7	211.75	0.238
Kungarra (MBM)	Diamictite - mudstone	T2-215.9	215.9	0.111
Kungarra (MBM)	Diamictite - mudstone	T2-221.35-221.45	221.4	0.187
Kungarra (MBM)	Diamictite - mudstone	T2-225.85	225.85	0.207
Kungarra (MBM)	Diamictite - mudstone	T2-231.82-231.95	231.88	0.228
Kungarra (MBM)	Diamictite - mudstone	T2-236.8	236.8	0.132
Kungarra (MBM)	Diamictite - mudstone	T2-240.9	240.9	0.182
Kungarra (MBM)	Diamictite - mudstone	T2-248.6	248.6	0.166
Kungarra (MBM)	Diamictite - mudstone	T2-252.55	252.55	0.174
Kungarra (MBM)	Diamictite - mudstone	T2-259.3	259.3	0.176
Kungarra (MBM)	Diamictite - mudstone	T2-264.52-264.68	264.6	0.151
Kungarra (MBM)	Diamictite - mudstone	T2-271.1	271.1	0.187
Kungarra (MBM)	Diamictite - mudstone	T2-274.12	274.12	0.125
Kungarra (MBM)	Diamictite - mudstone	T2-279.97-280.1	280.03	0.218
Kungarra (MBM)	Diamictite - mudstone	T2-281	281	0.23
Kungarra (MBM)	Diamictite - mudstone	T2-283.9	283.9	0.238
Kungarra	Laminated mudstone-siltstone	T2-288.5	288.5	0.194
Kungarra	Laminated mudstone-siltstone	T2-289.4	289.4	0.177
Kungarra	Mudstonne	T2-292.8	292.8	0.081
Kungarra	Laminated mudstone-siltstone	T2-296.3	296.3	0.093
Kungarra	Mudstone	T2-298	298	0.137
Kungarra	Mudstone	T2-299.7-299.8	299.75	0.065
Kungarra	Laminated mudstone-siltstone	T2-302.45	302.45	0.13
Kungarra	Laminated mudstone-siltstone	T2-309.02-309.18	309.1	0.165
Kungarra	Laminated mudstone-siltstone	T2-309.5	309.5	0.108
Kungarra	Laminated mudstone-siltstone	T2-310.8	310.8	0.221
Kungarra	Mudstone	T2-312.35	312.35	0.174
Kungarra	Mudstone-carbonte	T2-312.39	312.39	0.141
Kungarra	Laminated mudstone-siltstone	T2-314.3	314.3	0.232
Kungarra	Mudstone	T2-324.8-324.9	324.85	0.165
Kungarra	Siltstone	T2-329.69-329.78	329.73	0.386
Kungarra	Sandstone	T2-331.1	331.1	0.345
Kungarra	Sandstone	T2-331.8-331.9	331.85	0.369
Kungarra	Sandstone	T2-332.54-332.6	332.57	0.427
Kungarra	Sandstone	T2-333.1	333.1	0.421
Kungarra	Sandstone	T2-333.65	333.65	0.322
Kungarra	Sandstone	T2-334.13-334.2	334.18	0.395
Kungarra	Sandstone	T2-334.46-334.38	334.42	0.43
Kungarra	Laminated sandstone-mudstone	T2-335.25-335.20	335.22	0.273
Kungarra	Sandstone	T2-335.55Arg	335.55	0.197
Kungarra	Mudstone	T2-335.55Carb	335.56	0.453
Kungarra	Mudstone	T2-335.82-335.93	335.87	0.213
Kungarra	Laminated mudstone-siltstone	T2-336.29-336.32	336.30	0.135
Kungarra	Laminated mudstone-siltstone	T2-337.12-337.23	337.18	0.15
Kungarra	Mudstone	T2-341.28-341.20	341.24	0.415
Kungarra	Laminated mudstone-siltstone	T2-342.45-342.54	342.49	0.137
Kungarra	Laminated mudstone-siltstone	T2-347.45	347.45	0.113
Kungarra	Laminated mudstone-siltstone	T2-349.46-349.53	349.5	0.13
Kungarra	Mudstone	T2-350.4-350.33	350.36	0.085
Kungarra	Carbonate-Microbialite?	T2-352.63-352.72	352.67	0.293
Kungarra	Laminated mudstone-siltstone	T2-354	354	0.089
Kungarra	Laminated mudstone-siltstone	T2-354.72	354.72	0.145
Kungarra	Mudstone	T2-359.13	359.13	0.146
Kungarra	Mudstone	T2-359.5-359.43	359.46	0.21
Kungarra	Carbonate-Microbialite?	T2-360.45-360.60	360.48	0.099
Kungarra	Carbonate-Microbialite	T2-363.73-363.85	363.79	0.152
Kungarra	Carbonate-Microbialite	T2-363.9	363.9	0.23
Kungarra	Laminated mudstone-siltstone	T2-365.9	365.9	0.144
Kungarra	Laminated mudstone-siltstone	T2-369.68-369.73	369.70	0.134
Kungarra	Laminated mudstone-siltstone	T2-375.55	375.55	0.112
Kungarra	Laminated mudstone-siltstone	T2-377.75-377.87	377.81	0.238
Kungarra	Laminated mudstone-siltstone	T2-379.62-379.72	379.67	0.098
Kungarra	Laminated mudstone-siltstone	T2-380.2	380.2	0.118
Kungarra	Laminated mudstone-siltstone	T2-382.8	382.8	0.165
Kungarra	Carbonate-microbialite	T2-384.53-384.66	384.6	0.048
Formation - T3 drill core	Lithology	Sample name	Depth (m)	S (%)
Kazput	Mudstone	T3-76.24-76.33	76.28	0.071
Kazput	Mudstone	T3-79.15-79.23	79.19	0.098
Kazput	Mudstone	T3-82.47-82.56	82.51	0.069
Kazput	Mudstone	T3-85.3	85.3	0.153
Kazput	Carbonate	T3-86.28-86.40	86.34	0.243
Kazput	Carbonate	T3-89.06-89.15	89.10	0.186
Kazput	Carbonate	T3-91.82-91.90	91.86	0.197
Kazput	Carbonate	T3-93.45-93.55	93.5	0.198
Kazput	Carbonate	T3-95.96-96.05	96.00	0.235
Kazput	Carbonate	T3-98.44-98.52	98.48	0.212
Kazput	Carbonate	T3-100.52-100.62	100.57	0.169
Kazput	Carbonate	T3-102.62-102.71	102.66	0.217
Kazput	Carbonate	T3-103.35-103.46	103.40	0.196
Kazput	Carbonate	T3-105.18-105.32	105.25	0.242
Kazput	Carbonate	T3-107.77-107.84	107.80	0.229
Kazput	Carbonate	T3-108.65-108.73	108.69	0.221
Kazput	Carbonate	T3-109.76-109.84	109.8	0.208
Kazput	Carbonate	T3-115.09-115.19	115.14	0.226
Kazput	Carbonate	T3-116.37-116.47	116.42	0.215
Kazput	Carbonate	T3-117.77	117.77	0.212
Kazput	Carbonate	T3-118.23-118.31	118.27	0.206
Kazput	Carbonate	T3-118.78-118.88	118.83	0.226
Kazput	Carbonate	T3-120.73-120.84	120.78	0.234
Kazput	Carbonate	T3-123.82-123.90	123.86	0.231
Kazput	Carbonate	T3-124.29-124.37	124.33	0.241
Kazput	Carbonate	T3-126.26-126.32	126.29	0.276
Kazput	Carbonate	T3-129.3-129.42	129.36	0.232
Kazput	Carbonate	T3-129.43-129.51	129.47	0.267
Kazput	Carbonate	T3-131.88-131.96	131.92	0.21
Kazput	Carbonate	T3-134.47-134.55	134.51	0.224
Kazput	Carbonate	T3-135.16-135.29	135.22	0.225
Kazput	Carbonate	T3-138.08-138.16	138.12	0.234
Kazput	Carbonate	T3-140.24-140.34	140.27	0.244
Kazput	Carbonate	T3-141.68-141.75	141.71	0.235
Kazput	Carbonate	T3-144.34-144.47	144.40	0.232
Kazput	Laminated carbonate-mudstone	T3-144.8-144.89	144.84	0.302
Kazput	Laminated carbonate-mudstone	T3-146.05-146.20	146.12	0.145
Kazput	Laminated carbonate-mudstone	T3-146.90-146.97	146.93	0.242
Kazput	Carbonate	T3-149.19-149.23	149.21	0.024
Kazput	Mudstone	T3-149.23-149.28	149.25	0.086
Kazput	Laminated carbonate-mudstone	T3-151.52-151.61	151.56	0.111
Kazput	Laminated carbonate-mudstone	T3-153.28-153.36	153.32	0.04
Kazput	Laminated carbonate-mudstone	T3-154.97-155.07	155.02	0.063
Kazput	Laminated carbonate-mudstone	T3-155.07-155.19	155.13	0.053
Kazput	Laminated carbonate-mudstone	T3-156.54-156.65	156.59	0.035
Kazput	Laminated carbonate-mudstone	T3-157.26-157.35	157.30	0.041
Kazput	Laminated carbonate-mudstone	T3-159.18-159.24	159.21	0.086
Kazput	Laminated carbonate-mudstone	T3-161.16-161.30	161.23	0.085
Kazput	Laminated carbonate-mudstone	T3-162.24-162.34	162.29	0.131
Kazput	Mudstone	T3-162.82-162.97	162.89	0.03
Kazput	Laminated carbonate	T3-164.15-164.27	164.21	2.85
Kazput	Mudstone-pyrite layers	T3-164.36-164.43	164.39	2.07
Kazput	Mudstone-pyrite layers	T3-164.54-164.61	164.57	2.67
Kazput	Mudstone	T3-165.02-165.09	165.10	0.141
Kazput	Carbonated siltstone	T3-170.58-170.64	170.61	0.264
Kazput	Carbonated siltstone	T3-171.65-171.71	171.68	0.145
Kazput	Mudstone	T3-171.71-171.80	171.75	0.102
Kazput	Mudstone	T3-172.09-171.95	172.02	0.155
Kazput	Mudstone	T3-172.21-172.16	172.21	0.242
Kazput	Mudstone	T3-173.54-173.61	173.57	0.123
Kazput	Mudstone	T3-173.64-173.75	173.69	0.146
Kazput	Mudstone	T3-174.30-174.38	174.34	0.305
Kazput	Mudstone	T3-176.05-176.2	176.12	0.159
Kazput	Laminated mudstone-carbonate	T3-178.57-178.4	178.47	0.229
Kazput	Laminated mudstone-carbonate	T3-179.95-180.11	180.03	0.024
Kazput	Laminated carbonate	T3-182.17-182.11	182.14	0.084
Kazput	Fe-oxide carbonate	T3-182.2-182.25	182.22	1.35
Koolbye	Quartzite	T3-183.7-183.77	183.73	0.169
Koolbye	Quartzite	T3-187.02-187.18	187.1	0.088
Koolbye	Quartzite	T3-T3-187.35-187.45	187.4	0.113
