# Supplementary material for: Globally asynchronous sulphur isotope signals require re-definition of the Great Oxidation Event
Source: Nat Commun. 2018 Jun 8;9:2245. doi: 10.1038/s41467-018-04621-x (PMC5993798; doi:10.1038/s41467-018-04621-x)
Supplement: Supplementary file 6 — Supplementary Data 3 [file 41467_2018_4621_MOESM6_ESM.xlsx]

## Sheet: Feuil1
Supplementary data 3. Bulk sulphur isotope analyses
Formation-T1 core	Sample name	Depth (m)	Lithology	d34S vs CDT (‰)	D33S (‰)	D36S (‰)
Kungarra	T1-104-38	104.38	Grey mudstone	2.45	0.98	-1.14
Kungarra	T1-104.40	104.4	Grey mudstone	4.69	0.99	-1.03
Kungarra	T1-109.16	109.16	Grey mudstone	-0.33	0.65	-1.09
Kungarra	T1-109.18	109.18	Grey mudstone	3.37	0.81	-0.88
Kungarra	T1-113.95	113.95	Grey mudstone	3.76	0.59	-0.7
Kungarra	T1-119.9	119.9	Grey mudstone	2.3	0.42	-0.65
Kungarra	T1-121.8-121.9	121.85	Grey mudstone	1.39	0.38	-0.63
Kungarra	T1-123.22-123.43	123.3	Grey mudstone	1.52	0.39	-0.84
Kungarra	T1-126.05-126.18	126.12	Grey mudstone	0.74	0.38	-0.63
Boolgeeda Iron	T1-130.39	130.39	Green mudstone	19.68	0.4	0.15
Boolgeeda Iron	T1-132.25-132.38A	132.25	Silicate grey layered BIF	-0.81	0.64	-0.7
Boolgeeda Iron	T1-135.8	135.8	Silicate grey laminated BIF	2.72	0.86	-0.89
Boolgeeda Iron	T1-136.5	136.5	Silicate grey laminated BIF	4.16	0.76	-0.52
Boolgeeda Iron	T1-139.2	139.2	Silicate grey laminated BIF	1.78	0.94	-1
Boolgeeda Iron	T1-139.76	139.76	Silicate grey laminated BIF	2.42	0.84	-0.38
Boolgeeda Iron	T1-139-8	139.8	Silicate grey laminated BIF	2.59	0.92	-0.87
Boolgeeda Iron	T1-142.13-142.23	142.18	Silicate grey laminated BIF	2.12	0.77	-0.61
Boolgeeda Iron	T1-145.5	145.5	BIF	2.51	0.71	-0.8
Boolgeeda Iron	T1-146.36	146.36	Green mudstone	3.69	0.63	-0.63
Boolgeeda Iron	T1-147.7_147.85A	147.7	Jasper	8.35	0.53	-0.82
Boolgeeda Iron	T1-147.7_147.85B	147.8	Jasper	6.1	0.51	-0.58
Boolgeeda Iron	T1-150.58-150.72A	150.61	BIF	2.98	0.49	-0.65
Boolgeeda Iron	T1-150.58-150.72B	150.68	BIF-cherty	2.62	0.52	-0.83
Boolgeeda Iron	T1-151.33-151.38	151.35	White silicate laminated BIF	1.89306	0.166998	-1.39809
Boolgeeda Iron	T1-151.83-151.91	151.87	Mudstone siltstone	1.78733	-0.111058	-2.14809
Boolgeeda Iron	T1-152.2-152.28	152.24	Mudstone siltstone	2.21943	-0.172486	-1.91598
Boolgeeda Iron	T1-152.53-152.59	152.57	Diamictite	1.24033	0.0140443	-1.75882
Boolgeeda Iron	T1-153.1-153.14	153.12	Sandstone	2.28755	0.452768	-1.11001
Boolgeeda Iron	T1-153.78-153.84	153.81	Cherty BIF	5.28078	0.615163	-0.469118
Boolgeeda Iron	T1-155.45-155.66E	155.5	White silicate laminated BIF	2.02	0.72	-0.62
Boolgeeda Iron	T1-155.45-155.66D	155.52	White silicate laminated BIF	3.28	0.82	-0.69
Boolgeeda Iron	T1-155.45-155.66A	155.6	White silicate laminated BIF	2.11	0.79	-0.83
Boolgeeda Iron	T1-156.5A	156.5	Laminated BIF	2.12	0.59	1.58
Boolgeeda Iron	T1-156.62-156.83B	156.67	Laminated BIF	-4.94	0.65	1.75
Boolgeeda Iron	T1-158.94-159.08A	158.98	BIF	-24.92	0.08	-0.15
Boolgeeda Iron	T1-159.08-159.2	159.22	BIF	-21.88	0.08	-0.16
Boolgeeda Iron	T1-159.54-159.63A	159.54	Jasper	-32.57	-0.01	-0.5
Boolgeeda Iron	T1-159.54-159.63B	159.63	Green mudstone	-20.54	0.08	1.18
Formation-T2 core	Sample name	Depth (m)	Lithology	d34S vs CDT (‰)	D33S (‰)	D36S (‰)
Kungarra (MBM)	T2-120.32	120.32	Diamictite mudstone	1.44	0.81	-1.11
Kungarra (MBM)	T2-162.1	162.1	Diamictite mudstone	1.4	0.8	-1.08
Kungarra (MBM)	T2-194.04	194.04	Diamictite mudstone	2.69	0.8	-1.09
Kungarra (MBM)	T2-215.9	215.9	Diamictite mudstone	2.85	0.77	-1.07
Kungarra (MBM)	T2-259.3	259.3	Diamictite mudstone	3.73	0.85	-1.12
Kungarra (MBM)	T2-271.1	271.1	Diamictite mudstone	3.08	0.82	-0.94
Kungarra (MBM)	T2-283.9	283.9	Diamictite mudstone	3.45	0.94	-1.1
Kungarra	T2-302.45	302.45	Laminated mudstone-siltstone	2.93	1.03	-0.78
Kungarra	T2-312.35	312.35	Mudstone	3.92	1.01	-1.05
Kungarra	T2-312.39	312.39	Laminated mudstone-carbonate	3.28	0.99	-0.96
Kungarra	T2-324.8	324.8	Mudtone	4.65	0.97	-1.01
Kungarra	T2-329.73	329.73	Siltstone	6.83	0.72	-0.85
Kungarra	T2-335.55	335.55	Sandstone	6.89	0.72	-0.72
Kungarra	T2-335.56	335.56	Mudstone	8.32	0.73	-0.84
Kungarra	T2-347.45	347.45	Laminated mudstone-siltstone	5.83	0.76	-0.8
Kungarra	T2-359.43-359.5	359.46	Mudstone	6.3	0.87	-0.87
Kungarra	T2-359.45-359.60	359.53	Mudstone	6.84	0.85	-0.82
Kungarra	T2-363-9	363.9	Carbonate-microbialite	4.97	0.85	-0.89
Kungarra	T2-379.7-379.87	379.8	Laminated siltstone-mudstone	4.68	0.85	-1.08
Kungarra	T2-384.53-384.66	384.6	Carbonate-microbialite	3.65	0.87	-0.97
Formation-T3 core	Sample name	Depth (m)	Lithology	d34S vs CDT (‰)	D33S (‰)	D36S (‰)
Kazput	T3 76.24-76.33	76.3	Mudstone	2.89	0.88	-0.71
Kazput	T3 82.47-82.56	82.51	Mudstone	4.18	0.79	-0.95
Kazput	T3 89.06-89.15	89.1	Carbonate	4.87	0.69	-0.85
Kazput	T3 93.45-93.55	93.5	Carbonate	5.07	0.93	-1.03
Kazput	T3 100.52-100.62	100.57	Carbonate	5.77	1.25	-1.45
Kazput	T3 102.62-102.71	102.66	Carbonate	5.43	1.26	-1.13
Kazput	T3 105.18-105.32	105.25	Carbonate	7.3	1.62	-1.87
Kazput	T3 107.7-/107.84	107.8	Carbonate	7.57	1.4	-1.23
Kazput	T3 109.76-109.84	109.8	Carbonate	8.43	1.36	-1.25
Kazput	T3 115.09-115.19	115.14	Carbonate	8.56	1.4	-1.28
Kazput	T3 118.23-118.31	118.27	Carbonate	9.5	1.35	-1.11
Kazput	T3 120.73-120.84	120.78	Carbonate	11.11	1.43	-1.44
Kazput	T3 123.82-123.90	123.88	Carbonate	13.09	1.38	-1.09
Kazput	T3 126.26-126.32	126.29	Carbonate	12.32	1.3	-1.2
Kazput	T3 129.43-129.51	129.47	Carbonate	11.49	1.4	-1.46
Kazput	T3 135.16-135.29	135.22	Carbonate	7.17	1.17	-1.47
Kazput	T3 141.68-141.75	141.71	Carbonate	8.86	0.87	-1.2
Kazput	T3 144.34-144.47	144.4	Carbonate	3.36	0.78	-1.22
Kazput	T3 155.07-155.19	155.13	Laminated carb-mudstone	1.66	0.68	-1.12
Kazput	T3 162.24-162.34	162.29	Laminated carb-mudstone	-1.69	0.67	-1.21
Kazput	T3 164.36-164.43	164.39	Mudstone-pyrite layers	-3.15	0.69	-1.68
Kazput	T3 182.2-182.25	182.22	Fe-oxide carbonate	0.47	0.44	-0.73
Koolbye	T3 183.7-183.77	183.73	Koolbye quartzite	-0.01	0.47	-0.65
