# Supplementary material for: Globally asynchronous sulphur isotope signals require re-definition of the Great Oxidation Event
Source: Nat Commun. 2018 Jun 8;9:2245. doi: 10.1038/s41467-018-04621-x (PMC5993798; doi:10.1038/s41467-018-04621-x)
Supplement: Supplementary file 7 — Supplementary Data 4 [file 41467_2018_4621_MOESM7_ESM.xlsx]

## Sheet: Table_data_sulfur
Supplementary data 4. SHRIMP-SI in situ multiple sulphur isotopic compositions (all analyses are pyrite except where indicated)
ST #	Date	Time	Drill core	Rock Type	Depth	Phase core/rim	d34SVCDT	± Internal error (ts)	D33S	± Internal error (ts)	D36S	± Internal error (ts)	32S cps (median)	33S cps (median)	34S cps (median)	36S cps (median)	no. sets, subsets
Session#1
MAINE	normalising standard
Maine-10	2013-12-12	18:27:56					-22.2241	0.0355666	-0.0236866	0.0985208	-0.7127	0.316592	1.10463e+09	8.54328e+06	4.75065e+07	165861	5, 10
Maine-11	2013-12-12	18:51:26					-20.5074	0.0342799	0.0442143	0.0693598	-0.68102	0.311978	1.09149e+09	8.45439e+06	4.70224e+07	164725	5, 10
Maine-12	2013-12-12	19:14:57					-19.9689	0.0349709	-0.0361315	0.0594036	-0.739693	0.222512	1.11797e+09	8.6612e+06	4.81868e+07	168836	5, 10
Maine-13*	2013-12-13	06:37:55					-19.9539	0.0286982	-0.16488	0.0833558	-1.65589	0.261232	1.16494e+09	9.02644e+06	5.02157e+07	175689	5, 10
Maine-17	2013-12-14	10:56:47					-21.7116	0.0305261	0.112362	0.0893474	-0.995096	0.280755	1.08496e+09	8.3982e+06	4.66801e+07	163169	5, 10
Maine-18	2013-12-14	11:20:50					-21.5376	0.031443	0.0684366	0.0866811	-0.807591	0.252123	1.10053e+09	8.51898e+06	4.73621e+07	165598	5, 10
Maine-19	2013-12-14	20:27:44					-22.1435	0.0384783	0.0979967	0.0641645	-0.88608	0.313976	1.03066e+09	7.97741e+06	4.43267e+07	154808	5, 10
Maine-20	2013-12-14	20:51:15					-20.4196	0.035371	0.024068	0.0811305	-0.777026	0.336316	1.10807e+09	8.5831e+06	4.77406e+07	166961	5, 10
Maine-21	2013-12-15	16:53:55					-22.2198	0.0361569	-0.0198617	0.0772294	-0.940989	0.34827	1.07683e+09	8.32965e+06	4.63112e+07	161948	5, 10
Maine-22	2013-12-15	17:17:26					-19.7108	0.0320676	-0.0138532	0.0767683	-0.559225	0.317497	1.19872e+09	9.287e+06	5.16654e+07	180963	5, 10
Maine-23	2013-12-15	18:31:22					-19.6109	0.0300309	-0.0254077	0.0560858	-0.752904	0.277802	1.17462e+09	9.10298e+06	5.06531e+07	177308	5, 10
Maine-24	2013-12-15	23:12:51					-20.0014	0.0388959	0.0214756	0.097684	-0.298597	0.293512	1.08163e+09	8.38007e+06	4.66157e+07	163235	5, 10
Maine-26	2013-12-16	22:10:38					-19.0072	0.0347769	0.178015	0.0805267	-0.798375	0.308062	1.09183e+09	8.46217e+06	4.70971e+07	165123	5, 10
Maine-27	2013-12-16	22:34:10					-19.632	0.0332477	0.0363495	0.0851984	-0.682538	0.307239	1.10842e+09	8.59219e+06	4.77937e+07	167302	5, 10
Maine-28	2013-12-17	05:39:42					-19.6265	0.0337381	0.0460836	0.0842574	0.0730196	0.287271	1.10652e+09	8.58056e+06	4.7714e+07	167482	5, 10
Maine-29	2013-12-17	06:04:09					-21.3207	0.0359	0.232651	0.0754925	-0.400158	0.319239	8.90173e+08	6.89657e+06	3.83269e+07	134300	5, 10
* data rejected
						mean	-20.6428		0.0495141		-0.663932
						std dev	1.10967		0.0781445		0.2753
T3-e-2b-1	2013-12-14	21:40:28	T3	Fe-oxyde carbonate	182.2		-3.53437	0.0358412	0.0964215	0.0379162	-0.203005	0.302547	1.12881e+09	8.81983e+06	4.94497e+07	175550	5, 10
T3-e-2b-2	2013-12-14	22:04:17	T3	Fe-oxyde carbonate	182.2		-1.91912	0.0352133	0.184937	0.0634219	-0.386859	0.286419	1.03194e+09	8.07425e+06	4.53013e+07	161394	5, 10
T3-e-2b-3	2013-12-14	22:28:13	T3	Fe-oxyde carbonate	182.2		-4.13397	0.0329134	0.260825	0.0886714	-0.0397482	0.347113	1.16842e+09	9.13032e+06	5.11288e+07	181663	5, 10
T3-e-2b-4	2013-12-14	22:52:09	T3	Fe-oxyde carbonate	182.2		-3.85322	0.0350224	0.196632	0.0470353	-0.179121	0.351784	1.10779e+09	8.65625e+06	4.85234e+07	172317	5, 10
T3-e-2b-5	2013-12-14	23:15:43	T3	Fe-oxyde carbonate	182.2		-4.01996	0.0374063	0.301974	0.0677137	-0.498814	0.347146	1.03487e+09	8.08542e+06	4.53179e+07	161017	5, 10
T3-e-2b-6	2013-12-14	23:39:18	T3	Fe-oxyde carbonate	182.2		-1.48374	0.034302	0.187627	0.059459	-0.477013	0.300515	1.1271e+09	8.81748e+06	4.94831e+07	176012	5, 10
T3-e-2b-7	2013-12-15	00:03:05	T3	Fe-oxyde carbonate	182.2		-0.753012	0.0348916	0.124492	0.110774	0.046984	0.247951	1.00311e+09	7.85281e+06	4.40946e+07	157311	5, 10
T3-e-2b-8	2013-12-15	00:26:36	T3	Fe-oxyde carbonate	182.2		-1.48038	0.0361931	0.231874	0.0977738	0.235393	0.311625	9.91958e+08	7.7623e+06	4.35643e+07	155306	5, 10
T3-e-2b-9	2013-12-15	00:50:08	T3	Fe-oxyde carbonate	182.2		-1.69289	0.0383839	0.0946614	0.072874	-0.338545	0.392201	1.02863e+09	8.04662e+06	4.51586e+07	160650	5, 10
T3-e-2b-10	2013-12-15	01:13:42	T3	Fe-oxyde carbonate	182.2		-2.17964	0.0324113	0.1157	0.0809433	-0.0280135	0.314867	1.13391e+09	8.86799e+06	4.97579e+07	177088	5, 10
T3-e-2b-11	2013-12-15	01:37:17	T3	Fe-oxyde carbonate	182.2		-1.25532	0.0354087	0.24256	0.0535929	0.042226	0.319513	9.91357e+08	7.75458e+06	4.35207e+07	154787	5, 10
T3-e-2b-12	2013-12-15	02:00:51	T3	Fe-oxyde carbonate	182.2		-4.10688	0.0348707	0.294973	0.0647147	-0.57	0.260525	1.06539e+09	8.32479e+06	4.66505e+07	165748	5, 10
T3-e-1a-3	2013-12-15	03:13:15	T3	Fe-oxyde carbonate	182.2		-2.87519	0.0391389	0.0747947	0.0782396	-0.941107	0.305052	1.05621e+09	8.25783e+06	4.63015e+07	164545	5, 10
T3-e-1a-4	2013-12-15	03:36:47	T3	Fe-oxyde carbonate	182.2		-3.32135	0.041664	0.0986861	0.0857805	-0.95915	0.370111	9.47129e+08	7.39881e+06	4.1488e+07	147213	5, 10
T3-e-1a-5	2013-12-15	04:00:33	T3	Fe-oxyde carbonate	182.2		-1.21537	0.0281611	0.267192	0.0582661	-1.62287	0.266396	1.19429e+09	9.34214e+06	5.24251e+07	186584	5, 10
T3-e-3-4	2013-12-15	11:49:10	T3	Fe-oxyde carbonate	182.2		-3.3129	0.0328739	0.141527	0.0814372	0.0112632	0.282764	1.28545e+09	1.00452e+07	5.63149e+07	200038	5, 10
T3-e-1a-18	2013-12-15	12:22:15	T3	Fe-oxyde carbonate	182.2		-3.80186	0.026684	0.100197	0.0602505	-0.17399	0.304165	1.59688e+09	1.24748e+07	6.99261e+07	248252	5, 10
T3-e-1a-20	2013-12-15	12:56:09	T3	Fe-oxyde carbonate	182.2		-3.93811	0.0387245	0.354311	0.0936361	-0.80954	0.280395	1.02659e+09	8.02313e+06	4.49662e+07	159704	5, 10
T3-e-3-1	2013-12-15	13:20:16	T3	Fe-oxyde carbonate	182.2		-6.49564	0.0334261	0.0522323	0.0547401	-0.556083	0.244662	1.53721e+09	1.19863e+07	6.71243e+07	237609	5, 10
T3-e-3-2	2013-12-15	13:43:51	T3	Fe-oxyde carbonate	182.2		-3.32641	0.0264461	0.145752	0.0599365	-0.534804	0.233204	1.62056e+09	1.26621e+07	7.09938e+07	252049	5, 10
T3-e-3-3	2013-12-15	14:07:26	T3	Fe-oxyde carbonate	182.2		-7.21755	0.0300235	0.155037	0.0790563	-0.359055	0.268629	1.50294e+09	1.17189e+07	6.55647e+07	232105	5, 10
T3-e-3-4	2013-12-15	14:31:31	T3	Fe-oxyde carbonate	182.2		-1.87003	0.0378626	0.247735	0.0452689	0.103215	0.39805	1.11447e+09	8.71582e+06	4.88992e+07	174207	5, 10
T3-e-3-5	2013-12-15	14:55:38	T3	Fe-oxyde carbonate	182.2		-4.24895	0.0271237	0.209189	0.048392	-0.101879	0.259774	1.63778e+09	1.27944e+07	7.16802e+07	254956	5, 10
T3-e-3-6	2013-12-15	15:19:12	T3	Fe-oxyde carbonate	182.2		-4.88093	0.0246023	0.219279	0.0523096	-0.128972	0.195824	1.63098e+09	1.27378e+07	7.13817e+07	253187	5, 10
T3-e-3-7	2013-12-15	15:42:47	T3	Fe-oxyde carbonate	182.2		-3.54781	0.032642	0.107936	0.0891617	0.105716	0.35427	1.07175e+09	8.37782e+06	4.69548e+07	167002	5, 10
T3-e-3-8	2013-12-15	16:06:25	T3	Fe-oxyde carbonate	182.2		-5.45489	0.0324836	0.276066	0.0565589	-0.117975	0.294825	1.07232e+09	8.37255e+06	4.68878e+07	166242	5, 10
T3-e-3-9	2013-12-15	16:30:00	T3	Fe-oxyde carbonate	182.2		-4.72899	0.0288858	0.363344	0.0907755	-0.332407	0.291269	1.39528e+09	1.0897e+07	6.10581e+07	216593	5, 10
T3-c-1	2013-12-15	23:36:51	T3	Mudstone	174.63		-4.73837	0.0332533	0.395699	0.0957041	-0.606217	0.334855	1.09616e+09	8.55864e+06	4.79616e+07	170264	5, 10
T3-c-2	2013-12-16	00:00:23	T3	Mudstone	174.63		-4.48064	0.0312358	0.399304	0.0787144	-0.682488	0.311072	1.02544e+09	8.01106e+06	4.48798e+07	159238	5, 10
T3-c-3	2013-12-16	00:23:55	T3	Mudstone	174.63		-5.19582	0.0392398	0.529725	0.0978555	-0.240291	0.263952	1.03904e+09	8.11325e+06	4.54338e+07	161213	5, 10
T3-c-4	2013-12-16	00:47:30	T3	Mudstone	174.63		-4.98308	0.0365555	0.403226	0.113883	-0.38572	0.253167	1.02018e+09	7.9684e+06	4.46207e+07	158222	5, 10
T3-c-5	2013-12-16	01:11:04	T3	Mudstone	174.63		-4.90663	0.0355717	0.50405	0.0937367	-0.965496	0.297756	1.05841e+09	8.27101e+06	4.63048e+07	164349	5, 10
T3-c-6	2013-12-16	01:34:39	T3	Mudstone	174.63		-5.89531	0.0340721	0.466703	0.0914182	-0.943632	0.271526	1.10065e+09	8.59325e+06	4.81037e+07	170481	5, 10
T3-c-7	2013-12-16	01:58:11	T3	Mudstone	174.63		-3.96652	0.0327834	0.418444	0.0880551	-0.819862	0.277773	1.08924e+09	8.51315e+06	4.77102e+07	169442	5, 10
T3-c-8	2013-12-16	02:21:45	T3	Mudstone	174.63		-6.71235	0.0218101	0.404511	0.063993	-0.176556	0.182996	1.49603e+09	1.16696e+07	6.53219e+07	231435	5, 10
T3-c-9	2013-12-16	02:45:17	T3	Mudstone	174.63		-5.68496	0.0308762	0.361973	0.104519	-0.253579	0.233587	1.46514e+09	1.14398e+07	6.40435e+07	227173	5, 10
T3-c-10	2013-12-16	03:08:48	T3	Mudstone	174.63		-5.26694	0.0327616	0.375114	0.0845463	-0.536948	0.326774	1.03859e+09	8.1113e+06	4.54223e+07	160986	5, 10
T3-c-11	2013-12-16	03:32:20	T3	Mudstone	174.63		-6.23901	0.026392	0.32732	0.0520407	-0.358662	0.255534	1.55603e+09	1.21451e+07	6.79767e+07	240747	5, 10
T3-c-12	2013-12-16	03:55:54	T3	Mudstone	174.63		-7.72247	0.0277474	0.380793	0.0842503	-0.458814	0.263725	1.37462e+09	1.07207e+07	5.99684e+07	212120	5, 10
T3a-1-1	2013-12-16	09:53:21	T3	Mudstone	83.88		3.45946	0.0407097	0.730797	0.0636952	-0.978769	0.327712	9.31587e+08	7.31035e+06	4.1102e+07	146774	5, 10
T3a-1-2	2013-12-16	10:16:54	T3	Mudstone	83.88		3.06967	0.0300362	0.512625	0.10525	-0.846166	0.366345	1.05034e+09	8.23822e+06	4.63139e+07	165254	5, 10
T3a-1-3	2013-12-16	10:40:51	T3	Mudstone	83.88		1.68571	0.0395219	0.590926	0.0839037	-0.9055	0.293441	1.01488e+09	7.95337e+06	4.46978e+07	159320	5, 10
T3a-2-1	2013-12-16	11:05:08	T3	Carbonate	90.75		4.75959	0.0322063	0.592864	0.0786983	-0.533318	0.316122	1.10723e+09	8.69292e+06	4.89074e+07	174929	5, 10
T3a-2-2	2013-12-16	11:28:40	T3	Carbonate	90.75		5.16281	0.0330426	0.656848	0.0703769	0.180046	0.349096	1.09502e+09	8.59753e+06	4.83915e+07	173489	5, 10
T3a-2-3	2013-12-16	11:52:13	T3	Carbonate	90.75		5.17619	0.0305456	0.694432	0.0709011	-1.12093	0.312178	1.04153e+09	8.17896e+06	4.60183e+07	164518	5, 10
T3a-2-4	2013-12-16	12:15:48	T3	Carbonate	90.75		3.95419	0.0364093	0.730833	0.0957598	-1.39509	0.285703	1.03564e+09	8.12877e+06	4.57066e+07	162982	5, 10
T3F-1-1	2013-12-16	13:38:04	T3	Quartzite	182.9		-4.16698	0.0338252	0.216849	0.0818607	-0.528856	0.263157	1.4647e+09	1.1442e+07	6.41111e+07	227470	5, 10
T3F-1-2	2013-12-16	14:01:43	T3	Quartzite	182.9		-0.040639	0.0270565	0.22218	0.107928	-0.155032	0.308764	1.21353e+09	9.49896e+06	5.33354e+07	190216	5, 10
T3F-1-3	2013-12-16	14:25:18	T3	Quartzite	182.9		-0.550653	0.0358129	0.278558	0.0796034	-0.0371959	0.285247	1.06625e+09	8.34633e+06	4.68532e+07	166932	5, 10
T3F-1-4	2013-12-16	14:49:31	T3	Quartzite	182.9		-5.1686	0.0312968	0.328216	0.057758	-0.0184702	0.249072	1.42898e+09	1.11573e+07	6.24718e+07	221301	5, 10
T3F-1-5	2013-12-16	15:13:21	T3	Quartzite	182.9		-4.20043	0.0279504	0.387097	0.0517049	-0.690003	0.297258	1.40562e+09	1.0978e+07	6.14916e+07	218079	5, 10
T3F-1-6	2013-12-16	15:37:20	T3	Quartzite	182.9		-3.16532	0.0248243	0.43606	0.0442433	-0.275937	0.209873	1.53216e+09	1.19765e+07	6.71362e+07	238520	5, 10
T3F-1-7	2013-12-16	16:01:19	T3	Quartzite	182.9		-3.49139	0.0256178	0.464057	0.0532837	-0.00158643	0.250059	1.51497e+09	1.18401e+07	6.63564e+07	235611	5, 10
T3F-1-8	2013-12-16	16:24:54	T3	Quartzite	182.9		-4.74826	0.0250884	0.355202	0.0698891	-0.0175638	0.310219	1.42404e+09	1.11226e+07	6.2279e+07	220436	5, 10
T3F-1-9	2013-12-16	16:48:26	T3	Quartzite	182.9		-4.22786	0.0291715	0.34916	0.0759847	0.290797	0.253435	1.51081e+09	1.18041e+07	6.61399e+07	235119	5, 10
T3F-1-10	2013-12-16	17:12:00	T3	Quartzite	182.9		-4.2513	0.0300162	0.394262	0.0430734	0.108437	0.287246	1.48069e+09	1.15671e+07	6.48144e+07	229858	5, 10
T3F-1-11	2013-12-16	17:35:32	T3	Quartzite	182.9		-1.09639	0.0474405	0.312357	0.100996	-0.407196	0.428058	6.46998e+08	5.06296e+06	2.84206e+07	101155	5, 10
T3F-1-12	2013-12-16	17:59:08	T3	Quartzite	182.9		-4.07301	0.0227282	0.409058	0.0862546	0.22575	0.262974	1.40429e+09	1.0972e+07	6.14815e+07	218214	5, 10
T3F-1-13	2013-12-16	18:22:41	T3	Quartzite	182.9		-4.43855	0.0257363	0.432648	0.057471	0.0198775	0.241995	1.40839e+09	1.10023e+07	6.15991e+07	218804	5, 10
T3F-2-1	2013-12-16	18:46:16	T3	Quartzite	182.9		-7.13342	0.0374554	0.412741	0.0843942	-0.499449	0.267406	1.2089e+09	9.42094e+06	5.26772e+07	186313	5, 10
T3F-2-2	2013-12-16	19:09:52	T3	Quartzite	182.9		-4.29581	0.0287633	0.451328	0.0663975	0.609425	0.24014	1.43901e+09	1.12422e+07	6.29794e+07	223653	5, 10
T3F-2-3	2013-12-16	19:33:24	T3	Quartzite	182.9		-3.3009	0.0305291	0.421747	0.065392	-0.16351	0.290552	1.11342e+09	8.70546e+06	4.87921e+07	173228	5, 10
T3F-2-4	2013-12-16	19:56:56	T3	Quartzite	182.9		-2.9125	0.0252265	0.438336	0.0647308	-0.0510917	0.214635	1.47364e+09	1.15183e+07	6.45661e+07	229784	5, 10
T3F-2-5	2013-12-16	20:20:28	T3	Quartzite	182.9		-4.81999	0.0299247	0.497202	0.067352	-0.105211	0.23495	1.38039e+09	1.07743e+07	6.0368e+07	214121	5, 10
T3F-2-6	2013-12-16	20:44:00	T3	Quartzite	182.9		-4.79147	0.0278104	0.280383	0.0382033	-0.770663	0.264808	1.51849e+09	1.18588e+07	6.64377e+07	235702	5, 10
T1A-1	2013-12-16	23:45:30	T1	Grey mudstone	126.18		0.0807841	0.0327853	0.157349	0.041216	-0.454865	0.335761	1.06522e+09	8.3399e+06	4.68307e+07	166888	5, 10
T1A-2	2013-12-17	00:09:04	T1	Grey mudstone	126.18		0.229449	0.0329977	0.398912	0.111549	-0.756806	0.28117	1.07895e+09	8.44595e+06	4.74458e+07	168828	5, 10
T1A-3	2013-12-17	00:32:51	T1	Grey mudstone	126.18		-0.217281	0.036964	0.245012	0.085716	-0.254858	0.362426	1.0474e+09	8.1998e+06	4.60441e+07	164135	5, 10
T1A-4	2013-12-17	00:56:23	T1	Grey mudstone	126.18		0.539339	0.0360479	0.342007	0.066536	0.331972	0.358014	9.15173e+08	7.16845e+06	4.026e+07	143723	5, 10
T1A-5	2013-12-17	01:19:56	T1	Grey mudstone	126.18		0.17084	0.0376848	0.281801	0.103343	0.031535	0.322746	1.03679e+09	8.119e+06	4.55862e+07	162568	5, 10
T1A-6	2013-12-17	01:43:29	T1	Grey mudstone	126.18		-0.104549	0.037318	0.459658	0.115715	0.401404	0.315732	1.04392e+09	8.17531e+06	4.59166e+07	163693	5, 10
T1A-7	2013-12-17	02:07:01	T1	Grey mudstone	126.18		-0.719901	0.0325121	0.284278	0.108453	0.365502	0.293985	1.03153e+09	8.07455e+06	4.53192e+07	161397	5, 10
T1A-8	2013-12-17	02:30:38	T1	Green mudstone	159.47		-35.362	0.0403295	-0.179185	0.0662837	-0.57937	0.369516	6.7506e+08	5.18789e+06	2.86468e+07	98943.8	5, 10
T1A-9	2013-12-17	02:54:11	T1	Green mudstone	159.47		-34.6876	0.0367067	0.0443475	0.0663887	-0.183897	0.327482	1.05374e+09	8.10246e+06	4.47643e+07	154878	5, 10
T1A-10	2013-12-17	03:17:44	T1	Green mudstone	159.47		-35.5112	0.0390205	0.126359	0.0917137	-1.06966	0.318499	9.78764e+08	7.52171e+06	4.15327e+07	143625	5, 10
T1A-11	2013-12-17	03:41:18	T1	Green mudstone	159.47		-35.5497	0.0383117	0.0549863	0.0834573	-0.71182	0.390846	9.85057e+08	7.57187e+06	4.17971e+07	144436	5, 10
T1A-12	2013-12-17	04:04:53	T1	Green mudstone	159.47		-35.6618	0.0339837	0.0634232	0.113282	-1.13028	0.298746	9.90451e+08	7.61145e+06	4.2024e+07	144839	5, 10
T1A-13	2013-12-17	04:28:26	T1	Green mudstone	159.47		-35.5405	0.0354421	0.0383593	0.0966984	-0.474744	0.327925	1.06446e+09	8.17921e+06	4.51735e+07	156243	5, 10
T1A-14	2013-12-17	04:52:04	T1	Green mudstone	159.47		-35.6664	0.0352201	0.0988307	0.0937474	-0.14122	0.299309	9.51332e+08	7.31306e+06	4.03776e+07	139504	5, 10
T1A-15	2013-12-17	05:15:39	T1	Green mudstone	159.47		-35.7805	0.0379754	0.0628641	0.101676	-0.238526	0.277099	9.5904e+08	7.36967e+06	4.06847e+07	140835	5, 10
Session#2
MAINE	normalising standard
MAINE-30	2013-12-17	15:10:58					-20.4705	0.0368771	0.0679957	0.0868092	-0.75595	0.439529	1.14146e+09	8.84172e+06	4.92078e+07	172441	4, 10
MAINE-31	2013-12-17	18:43:54					-20.7444	0.0306266	0.177912	0.0757307	-1.0356	0.316677	1.11343e+09	8.6256e+06	4.79871e+07	167876	4, 10
MAINE-32	2013-12-18	09:28:20					-20.8155	0.0379522	0.0346327	0.113833	-0.18588	0.324315	9.30786e+08	7.20765e+06	4.01283e+07	140738	4, 10
MAINE-33	2013-12-18	09:51:54					-20.4226	0.0347253	0.143005	0.0962392	-0.195995	0.321095	8.65793e+08	6.70934e+06	3.73353e+07	131032	4, 10
MAINE-34	2013-12-18	10:15:53					-21.0687	0.028118	0.221829	0.0807752	-0.895434	0.488607	9.43246e+08	7.30995e+06	4.0651e+07	142283	4, 10
MAINE-35	2013-12-19	13:32:31					-20.3919	0.0370268	-0.0662153	0.101133	-0.576685	0.319578	1.00563e+09	7.79082e+06	4.33593e+07	151906	4, 10
MAINE-36	2013-12-19	13:56:03					-20.6854	0.0367101	-0.0655441	0.0783593	-0.632205	0.250492	1.07405e+09	8.31536e+06	4.62833e+07	162185	4, 10
						mean	-20.657		0.0733736		-0.611107
						std dev	0.245973		0.114112		0.325777
BALMAT-8	2013-12-18	11:26:34					15.2247	0.0342322	-0.125404	0.0713095	0.309664	0.37355	8.72588e+08	6.88489e+06	3.89718e+07	140883	4, 10
BALMAT-9	2013-12-18	11:50:08					15.0298	0.0303552	-0.00503375	0.0787101	1.33876	0.369049	8.86237e+08	6.99204e+06	3.95742e+07	143344	4, 10
						mean	15.1273		-0.0652188		0.824212
						std dev	0.137798		0.0851145		0.727681
T1J-1	2013-12-17	15:58:26	T1	Grey mudstone	123.22		0.902017	0.0327257	0.404465	0.0488318	-0.42865	0.261996	1.27172e+09	9.96539e+06	5.60255e+07	200196	4, 10
T1J-2	2013-12-17	16:21:58	T1	Grey mudstone	123.22		1.85725	0.0298914	0.316151	0.104586	-1.08807	0.256089	1.14416e+09	8.96702e+06	5.04169e+07	180092	4, 10
T1J-3	2013-12-17	16:45:29	T1	Grey mudstone	123.22		0.171263	0.0323347	0.310329	0.0773397	-1.43339	0.237969	1.22234e+09	9.57367e+06	5.37734e+07	191401	4, 10
T1J-4	2013-12-17	17:09:00	T1	Grey mudstone	123.22		2.09681	0.0344163	0.362826	0.134254	-0.607781	0.282051	1.08521e+09	8.50721e+06	4.78333e+07	170746	4, 10
T1J-5	2013-12-17	17:32:31	T1	Grey mudstone	123.22		-0.253327	0.0334063	0.331386	0.0702599	-1.29946	0.288181	1138852266	8.91812e+06	5.00887e+07	178395	4, 10
T1J-6	2013-12-17	17:56:05	T1	Grey mudstone	123.22		2.08563	0.0335185	0.390922	0.0540498	-0.972122	0.287002	1.14661e+09	8.99052e+06	5.05595e+07	180630	4, 10
T1J-7	2013-12-17	18:19:56	T1	Grey mudstone	123.22		-1.03178	0.0352866	0.203802	0.083028	-1.02322	0.301136	1.12643e+09	8.81663e+06	4.95084e+07	176143	4, 10
T3B-1	2013-12-17	20:57:02	T3	Laminated carb-mudstone	152.23		-0.700808	0.0305185	0.739998	0.0916339	-0.384088	0.411823	9.76658e+08	7.64953e+06	4.29471e+07	153334	4, 10
T3B-2	2013-12-17	21:20:33	T3	Laminated carb-mudstone	152.23		1.10885	0.0286071	0.623827	0.0399153	-0.806114	0.283437	1.19222e+09	9.34461e+06	5.25052e+07	187251	4, 10
T3B-3	2013-12-17	21:44:04	T3	Laminated carb-mudstone	152.23		-0.13796	0.0313971	0.507482	0.122341	-1.09541	0.238126	1.04165e+09	8.15916e+06	4.58177e+07	163288	4, 10
T3B-4	2013-12-17	22:07:35	T3	Laminated carb-mudstone	152.23		3.27464	0.0374055	0.439433	0.109723	-1.30622	0.347	1.00252e+09	7.86289e+06	4.42543e+07	158254	4, 10
T3B-5	2013-12-17	22:31:06	T3	Laminated carb-mudstone	152.23		0.853819	0.0309804	0.727022	0.0835201	-1.2582	0.320122	1.02222e+09	8.0112e+06	4.50003e+07	160456	4, 10
T3B-6	2013-12-17	22:54:37	T3	Laminated carb-mudstone	152.23		1.50905	0.0311434	0.613526	0.0777103	-0.964276	0.259648	1.25693e+09	9.85455e+06	5.5374e+07	197500	4, 10
T3B-7	2013-12-17	23:18:14	T3	Mudstone	172.85		-0.718144	0.0266598	0.455858	0.0521327	-1.96113	0.298247	1.10329e+09	8.63867e+06	4.85013e+07	172482	4, 10
T3B-8	2013-12-17	23:41:45	T3	Mudstone	172.85		-2.70621	0.0309843	0.505597	0.0951782	-1.50608	0.340221	1.13206e+09	8.85592e+06	4.96813e+07	176881	4, 10
T3B-9	2013-12-18	00:05:22	T3	Mudstone	172.85		-7.92728	0.0248208	0.584546	0.0475791	-1.59624	0.200977	1.53841e+09	1.20009e+07	6.71512e+07	237525	4, 10
T1B-1	2013-12-18	00:29:24	T1	Green mudstone	159.3		-33.2551	0.0333066	0.219018	0.0580304	-1.11979	0.334176	1.06261e+09	8.17874e+06	4.52246e+07	156541	4, 10
T1B-2	2013-12-18	00:53:20	T1	Green mudstone	159.3		-36.3725	0.0364229	0.0536947	0.105329	-1.67723	0.361325	1.08754e+09	8.35989e+06	4.61381e+07	159458	4, 10
T1B-3	2013-12-18	01:17:16	T1	Green mudstone	159.3		-33.4967	0.0330117	0.145868	0.0936458	-0.623867	0.326842	1.04519e+09	8.04287e+06	4.44698e+07	154198	4, 10
T1B-4	2013-12-18	01:41:14	T1	Green mudstone	159.3		-36.1624	0.0393137	0.244401	0.0426047	-0.840614	0.338492	1.05442e+09	8.10054e+06	4.47516e+07	154593	4, 10
T1B-5	2013-12-18	02:05:11	T1	Green mudstone	159.3		-35.7071	0.0333092	0.0292729	0.091624	-1.17615	0.357413	1.11041e+09	8.53624e+06	4.71459e+07	162857	4, 10
T1B-6	2013-12-18	02:28:44	T1	Green mudstone	159.3		-33.4732	0.0333422	0.0562865	0.0705563	-0.911526	0.289337	1.00111e+09	7.7046e+06	4.25946e+07	147553	4, 10
T1B-8	2013-12-18	02:52:22	T1	Green mudstone	159.3		-30.5893	0.0377041	0.344655	0.0940892	-0.208822	0.31264	9.72796e+08	7.49886e+06	4.1509e+07	144431	4, 10
T1B-9	2013-12-18	03:16:38	T1	Green mudstone	159.3		-36.202	0.0305055	0.152425	0.11587	-0.651686	0.267746	9.80201e+08	7.52929e+06	4.15797e+07	143660	4, 10
T1B-10	2013-12-18	03:40:13	T1	Green mudstone	159.3		-37.4358	0.033379	0.315322	0.0755854	-1.45172	0.369175	7.87415e+08	6.0484e+06	3.33796e+07	115251	4, 10
T1B-11	2013-12-18	04:04:46	T1	Green mudstone	159.3		-35.2364	0.0321719	0.349468	0.0545744	-0.440288	0.361915	1.05968e+09	8.14855e+06	4.50061e+07	155448	4, 10
T1B-14	2013-12-18	04:29:02	T1	Green mudstone	159.3		-33.5973	0.038097	0.278553	0.0856254	-1.05667	0.350002	9.54935e+08	7.34903e+06	4.06318e+07	140777	4, 10
T1B-15	2013-12-18	04:53:41	T1	Green mudstone	159.3		-35.8735	0.0360388	0.200672	0.0293994	-1.66674	0.309919	9.25818e+08	7.11615e+06	3.92987e+07	135570	4, 10
T1B-18	2013-12-18	05:41:54	T1	Green mudstone	159.3		-31.5882	0.031813	0.0881983	0.112716	-1.00941	0.377073	9.36228e+08	7.21181e+06	3.98993e+07	138426	4, 10
T1B-19	2013-12-18	06:05:24	T1	Green mudstone	159.3		-29.0159	0.0501966	0.0772827	0.121258	-0.911067	0.378905	6.88441e+08	5.3076e+06	2.94226e+07	102316	4, 10
T1B-20	2013-12-18	06:28:59	T1	Green mudstone	159.3		-29.6673	0.0322885	0.0540667	0.0760332	-1.04785	0.311562	1.02768e+09	7.92432e+06	4.3904e+07	152690	4, 10
T1B-21	2013-12-18	06:52:30	T1	Green mudstone	159.3		-32.1549	0.0349765	0.0928799	0.0902645	-1.34967	0.273149	1.01545e+09	7.81846e+06	4.32818e+07	150111	4, 10
T1B-22	2013-12-18	07:16:23	T1	Green mudstone	159.3		-30.9347	0.0336282	0.0909611	0.095877	-1.33442	0.321836	1.07066e+09	8.24917e+06	4.56663e+07	158442	4, 10
T1B-23	2013-12-18	07:39:57	T1	Green mudstone	159.3		-31.6854	0.0359372	0.0709694	0.0390957	-1.53029	0.283305	9.95506e+08	7.66849e+06	4.24422e+07	147117	4, 10
T1B-24	2013-12-18	08:03:29	T1	Green mudstone	159.3		-30.003	0.0360222	0.215414	0.0929471	-1.68212	0.454433	5.90372e+08	4.54887e+06	2.52009e+07	87453.6	4, 10
T1B-26	2013-12-18	13:24:47	T1	Green mudstone	159.3		-36.3104	0.0379454	0.217936	0.0479228	-1.26179	0.406376	8.75494e+08	6.72921e+06	3.71497e+07	128467	4, 10
T1B-27	2013-12-18	13:48:21	T1	Green mudstone	159.3		-36.5254	0.0453907	0.41828	0.101159	-1.66746	0.334636	8.11684e+08	6.24012e+06	3.44401e+07	118920	4, 10
T1B-28	2013-12-18	14:11:57	T1	Green mudstone	159.3		-35.141	0.0408004	0.149569	0.0559371	-1.10872	0.390258	8.71028e+08	6.70022e+06	3.70137e+07	128025	4, 10
T1B-29	2013-12-18	14:35:31	T1	Green mudstone	159.3		-36.8417	0.0314071	0.247548	0.0551566	-1.8205	0.306962	8.37823e+08	6.43658e+06	3.55389e+07	122709	4, 10
T2C-1	2013-12-18	18:33:16	T2	Diamictite-mudstone	118.08		3.19388	0.0392403	0.751228	0.106013	-1.65045	0.294365	8.69839e+08	6.8295e+06	3.83959e+07	136992	4, 10
T2C-2	2013-12-18	18:56:51	T2	Diamictite-mudstone	118.08		3.17905	0.0355076	1.01336	0.0635651	-0.501437	0.349227	9.73066e+08	7.63818e+06	4.29496e+07	153453	4, 10
T2C-3	2013-12-18	19:20:30	T2	Diamictite-mudstone	118.08		-1.01812	0.0294687	0.771155	0.0774238	-0.907877	0.270315	1.22678e+09	9.60492e+06	5.39103e+07	192025	4, 10
T2C-4	2013-12-18	19:44:01	T2	Diamictite-mudstone	118.08		-1.00161	0.0294236	0.84188	0.0393867	-1.04917	0.28934	1.28432e+09	1.0058e+07	5.64424e+07	200929	4, 10
T2C-5	2013-12-18	20:07:40	T2	Diamictite-mudstone	118.08		-2.1055	0.033541	0.909254	0.0477184	-1.04437	0.256027	1.08571e+09	8.49836e+06	4.76598e+07	169804	4, 10
T1H-1	2013-12-18	22:21:28	T1	Diamictite-mudstone	151.59		-1.79816	0.0394156	0.104868	0.133604	-2.37785	0.358083	9.83671e+08	7.69962e+06	4.32151e+07	153705	4, 10
T1H-2	2013-12-18	22:45:01	T1	Diamictite-mudstone	151.59		-1.65048	0.0338276	0.11926	0.0925895	-2.6556	0.362767	9.2851e+08	7.26468e+06	4.07874e+07	144929	4, 10
T1H-3	2013-12-18	23:08:34	T1	Diamictite-mudstone	151.59		-1.46658	0.0406811	0.0183293	0.0632086	-2.58259	0.330429	9.61958e+08	7.52647e+06	4.22685e+07	150479	4, 10
T1H-4	2013-12-18	23:32:08	T1	Diamictite-mudstone	151.59		-2.03458	0.0341649	0.10487	0.0760976	-2.33232	0.4158	9.31217e+08	7.28161e+06	4.08901e+07	145456	4, 10
T1H-5	2013-12-18	23:55:43	T1	Diamictite-mudstone	151.59		-1.45226	0.0320188	0.121869	0.0509558	-2.13761	0.346659	8.97185e+08	7.01987e+06	3.94234e+07	140171	4, 10
T1H-6	2013-12-19	00:19:17	T1	Diamictite-mudstone	151.59		-2.10835	0.0378555	0.196235	0.0874563	-2.13255	0.331043	8.96914e+08	7.01515e+06	3.93849e+07	139999	4, 10
T1H-7	2013-12-19	00:43:06	T1	Diamictite-mudstone	151.59		-1.80567	0.037916	-0.0512615	0.0938326	-1.75281	0.352038	9.14322e+08	7.15236e+06	4.01631e+07	142897	4, 10
T1H-8	2013-12-19	01:06:55	T1	Diamictite-mudstone	151.59		-2.12956	0.0351045	0.00541657	0.0687593	-2.14058	0.37345	8.99175e+08	7.03569e+06	3.94828e+07	140568	4, 10
T1H-9	2013-12-19	01:30:27	T1	Diamictite-mudstone	151.59		-1.49487	0.038708	0.0273684	0.0687316	-1.30219	0.335726	8.92993e+08	6.98635e+06	3.92261e+07	139644	4, 10
T1H-10	2013-12-19	01:54:19	T1	Diamictite-mudstone	151.59		-2.01704	0.0382265	-0.00639643	0.102747	-2.12413	0.323098	8.68018e+08	6.78714e+06	3.81176e+07	135650	4, 10
T1H-11	2013-12-19	02:18:39	T1	Green mudstone	130.39		42.3768	0.0376803	0.0372543	0.0980141	1.76286	0.383823	8.80521e+08	7.03884e+06	4.03255e+07	149233	4, 10
T1H-12	2013-12-19	02:42:12	T1	Green mudstone	130.39		47.924	0.0361366	-0.107451	0.0697854	2.05481	0.478273	8.86485e+08	7.1039e+06	4.08331e+07	152138	4, 10
T1H-13	2013-12-19	03:05:43	T1	Green mudstone	130.39		28.731	0.0415444	-0.0743198	0.0922874	1.37634	0.365154	9.24738e+08	7.35796e+06	4.19759e+07	154120	4, 10
T1H-14	2013-12-19	03:29:56	T1	Green mudstone	130.39		50.8106	0.0399605	-0.125374	0.0625975	2.35996	0.48389	8.92758e+08	7.1689e+06	4.12641e+07	154404	4, 10
T1H-15	2013-12-19	03:54:13	T1	Green mudstone	130.39		46.6346	0.0417318	-0.262539	0.0894195	2.60726	0.328962	9.59901e+08	7.68968e+06	4.41672e+07	164099	4, 10
T1H-16	2013-12-19	04:17:45	T1	Green mudstone	130.39		47.5229	0.0395687	-0.275739	0.0604075	2.05938	0.32481	9.58862e+08	7.68363e+06	4.41461e+07	164107	4, 10
T1H-17	2013-12-19	04:41:17	T1	Green mudstone	130.39		33.3418	0.0357647	-0.038069	0.0714481	1.54844	0.345271	9.83734e+08	7.83254e+06	4.46947e+07	164241	4, 10
T1H-18	2013-12-19	05:05:06	T1	Green mudstone	130.39		54.8122	0.0385428	-0.0986869	0.0758652	2.78762	0.365047	9.31349e+08	7.4937e+06	4.31733e+07	161581	4, 10
T1H-19	2013-12-19	10:08:30	T1	Green mudstone	130.39		39.3712	0.0327202	-0.0140865	0.0624935	1.60814	0.488459	8.5217e+08	6.79556e+06	3.88524e+07	143267	4, 10
T1H-20	2013-12-19	10:32:01	T1	Green mudstone	130.39		37.8034	0.0351681	-0.128557	0.0534005	1.33799	0.411484	8.56509e+08	6.83248e+06	3.90724e+07	144052	4, 10
T1H-21	2013-12-19	10:55:37	T1	Green mudstone	130.39		43.9397	0.0291909	0.0211368	0.0806888	1.34385	0.350236	8.70534e+08	6.96679e+06	3.99542e+07	148167	4, 10
T1H-22	2013-12-19	11:19:08	T1	Green mudstone	130.39		23.4684	0.0355345	0.133516	0.0828451	0.912004	0.354896	8.98511e+08	7.12493e+06	4.05029e+07	147849	4, 10
T1H-23	2013-12-19	11:42:42	T1	Green mudstone	130.39		53.0963	0.0357773	-0.221764	0.105474	1.90604	0.336077	8.8897e+08	7.14263e+06	4.11461e+07	153670	4, 10
T2B-1	2013-12-19	05:29:09	T2	Diamictite-mudstone	234.36		-0.316406	0.0319079	0.861736	0.0715051	-1.06394	0.243861	1.34391e+09	1.05262e+07	5.91188e+07	210501	4, 10
T2B-2	2013-12-19	05:52:42	T2	Diamictite-mudstone	234.36		-4.56992	0.0400673	0.85323	0.0517822	-1.12926	0.312074	1.00599e+09	7.86325e+06	4.40508e+07	156416	4, 10
T2B-4	2013-12-19	06:40:03	T2	Diamictite-mudstone	234.36		3.26574	0.0362902	0.949772	0.0564883	-0.692674	0.363008	8.9048e+08	6.99167e+06	3.93148e+07	140744	4, 10
T2B-5	2013-12-19	07:03:38	T2	Diamictite-mudstone	234.36		3.26245	0.0386191	0.85014	0.0521019	-0.838286	0.342278	9.43146e+08	7.40202e+06	4.16261e+07	148680	4, 10
T2B-6	2013-12-19	07:27:48	T2	Diamictite-mudstone	234.36		4.78565	0.0407311	0.90079	0.0675682	-0.80119	0.469871	7.78766e+08	6.11918e+06	3.44326e+07	123251	4, 10
T2B-7	2013-12-19	07:52:06	T2	Diamictite-mudstone	234.27		-3.73684	0.0329481	0.777904	0.107837	-1.8724	0.317305	9.97617e+08	7.80073e+06	4.37159e+07	155385	4, 10
T2B-8	2013-12-19	08:16:48	T2	Diamictite-mudstone	234.27		0.369384	0.0340587	0.963056	0.0527742	-1.41432	0.361127	1.00165e+09	7.85182e+06	4.40946e+07	157229	4, 10
T2B-9	2013-12-19	08:40:22	T2	Diamictite-mudstone	234.27		-1.53112	0.0325214	0.852873	0.058537	-1.38414	0.290629	1.29785e+09	1.01646e+07	5.70256e+07	203035	4, 10
T2B-14	2013-12-19	09:20:32	T2	Diamictite-mudstone	234.27		-1.4307	0.0324229	0.849911	0.0770603	-0.906747	0.29389	1.27246e+09	9.96364e+06	5.59023e+07	199210	4, 10
T2B-15	2013-12-19	09:44:12	T2	Diamictite-mudstone	234.27		4.19135	0.0434279	1.00579	0.0932799	-2.05872	0.374037	6.99897e+08	5.49548e+06	3.09077e+07	110510	4, 10
T1I-1	2013-12-19	14:20:18	T1	Green mudstone	159.78		-32.5621	0.0342951	-0.0215996	0.0895529	-0.76524	0.365929	1.07391e+09	8.26614e+06	4.57362e+07	158323	4, 10
T1I-2	2013-12-19	14:43:52	T1	Green mudstone	159.78		-30.4578	0.0375965	-0.0344585	0.0938207	-0.798161	0.346627	9.94305e+08	7.65959e+06	4.24285e+07	147256	4, 10
T1I-3	2013-12-19	15:07:41	T1	Green mudstone	159.78		-32.1166	0.0395408	-0.0155657	0.113151	-0.690931	0.343858	8.59734e+08	6.62158e+06	3.66323e+07	127226	4, 10
T1I-4	2013-12-19	15:31:16	T1	Green mudstone	159.78		-31.613	0.0428727	-0.0825608	0.10402	-1.12243	0.30255	9.30331e+08	7.16452e+06	3.9657e+07	137731	4, 10
T1I-5	2013-12-19	15:54:49	T1	Green mudstone	159.78		-35.9689	0.0322122	0.0952942	0.0845815	-0.981209	0.402578	9.23579e+08	7.09729e+06	3.91981e+07	135551	4, 10
T1I-6	2013-12-19	16:18:42	T1	Green mudstone	159.78		-31.8483	0.0403529	-0.0239892	0.0597845	-0.629918	0.376706	1.02455e+09	7.88956e+06	4.36627e+07	151373	4, 10
T1I-7	2013-12-19	16:42:14	T1	Green mudstone	159.78		-33.6196	0.0369923	-0.0190895	0.074076	-0.478906	0.311149	1.03171e+09	7.93802e+06	4.38898e+07	152104	4, 10
T1I-8	2013-12-19	17:05:46	T1	Green mudstone	159.78		-33.171	0.0284736	0.144516	0.0775804	-0.537474	0.310219	1.03615e+09	7.97527e+06	4.41002e+07	152965	4, 10
T3D-1	2013-12-19	18:12:21	T3	Mudstone	172.95		-8.08364	0.0286108	0.585809	0.0419522	-1.39293	0.300726	1.40754e+09	1.09806e+07	6.14443e+07	217434	4, 10
T3D-2	2013-12-19	18:35:57	T3	Mudstone	172.95		0.633998	0.0322407	0.58813	0.0396734	-1.532	0.2998	1.04647e+09	8.19935e+06	4.60593e+07	164160	4, 10
T1F-1	2013-12-19	19:00:03	T1	Grey mudstone	99.48		3.34595	0.0322735	0.951095	0.0974109	-1.46244	0.345268	9.84592e+08	7.72402e+06	4.34436e+07	155215	4, 10
T1F-2	2013-12-19	19:23:38	T1	Grey mudstone	99.48		3.87437	0.0326608	0.809286	0.0702783	-1.08757	0.347852	1.03638e+09	8.13591e+06	4.57592e+07	163547	4, 10
T1F-5	2013-12-19	20:36:10	T1	Grey mudstone	99.48		5.96719	0.0401628	0.816979	0.0955192	-1.27972	0.497203	7.55097e+08	5.93206e+06	3.33913e+07	119654	4, 10
T1F-3	2013-12-19	19:47:13	T1	Grey mudstone	104.44		7.77088	0.0294729	0.671231	0.0673047	-0.873256	0.319983	9.48779e+08	7.46435e+06	4.20603e+07	150997	4, 10
T1F-4	2013-12-19	20:10:50	T1	Grey mudstone	104.44		3.2949	0.033357	0.605991	0.100719	-0.717854	0.365533	1.0118e+09	7.93619e+06	4.46397e+07	159790	4, 10
T3G-1	2013-12-19	22:48:55	T3	Laminated mudstone-carb	180.15		-4.90981	0.0404174	0.693407	0.0853955	0.683515	0.371582	8.95184e+08	6.9977e+06	3.91952e+07	139261	4, 10
T3G-3	2013-12-19	23:36:27	T3	Laminated mudstone-carb	180.15		-3.4339	0.0324971	0.0444314	0.0855032	-2.1699	0.412792	7.81011e+08	6.1022e+06	3.42255e+07	121522	4, 10
T3G-4	2013-12-20	00:00:03	T3	Laminated mudstone-carb	180.15		-11.3538	0.0321957	0.417072	0.0803578	-1.64435	0.300706	9.26597e+08	7.21103e+06	4.02972e+07	142376	4, 10
T3G-9	2013-12-20	02:03:24	T3	Laminated mudstone-carb	181.9		-1.22863	0.0340034	0.3116	0.0915134	-0.550086	0.344319	8.78657e+08	6.88057e+06	3.86146e+07	137525	4, 10
T3G-10	2013-12-20	02:27:48	T3	Laminated mudstone-carb	181.9		-1.81674	0.0415242	0.19026	0.0698926	-2.16274	0.530792	5.78779e+08	4.5267e+06	2.5412e+07	90615.7	4, 10
T1G-1	2013-12-20	02:52:26	T1	Green mudstone	146.7		7.96002	0.0400591	0.297342	0.0935017	-0.498095	0.417244	8.48935e+08	6.67639e+06	3.76379e+07	135480	4, 10
T1G-2	2013-12-20	03:15:58	T1	Green mudstone	146.7		7.13618	0.0335472	0.269242	0.109477	0.237513	0.333256	9.4393e+08	7.4206e+06	4.18226e+07	150295	4, 10
T1G-3	2013-12-20	03:39:33	T1	Green mudstone	146.7		6.83505	0.0338181	0.33777	0.0597553	0.0708519	0.29686	8.84185e+08	6.94963e+06	3.91707e+07	140638	4, 10
T1G-4	2013-12-20	04:03:28	T1	Green mudstone	146.7		8.93498	0.0366844	0.452284	0.0534506	0.191863	0.384595	9.72816e+08	7.6549e+06	4.31845e+07	155397	4, 10
T1G-5	2013-12-20	04:27:07	T1	Green mudstone	146.7		7.36489	0.0332288	0.349235	0.0813388	0.89175	0.361813	9.37356e+08	7.36727e+06	4.15373e+07	149183	4, 10
T1G-6	2013-12-20	04:50:41	T1	Green mudstone	146.7		8.13575	0.0410183	0.386706	0.0991435	-0.421579	0.368863	8.26903e+08	6.50711e+06	3.66735e+07	131844	4, 10
T1G-7	2013-12-20	05:14:12	T1	Green mudstone	146.7		6.22536	0.0439003	0.511981	0.0619277	-0.300747	0.326275	8.4931e+08	6.67625e+06	3.75934e+07	134610	4, 10
T1G-8	2013-12-20	05:37:47	T1	Green mudstone	146.7		9.98927	0.0471275	0.481071	0.0931683	0.304615	0.538625	5.70799e+08	4.48748e+06	2.52979e+07	90929.1	4, 10
T1G-9	2013-12-20	06:01:19	T1	Green mudstone	146.7		6.60861	0.0374824	0.332404	0.057226	-0.935213	0.357722	9.02413e+08	7.09131e+06	3.99615e+07	143208	4, 10
T1G-10	2013-12-20	06:24:54	T1	Green mudstone	146.7		7.47142	0.0383025	0.16922	0.0959817	-0.873317	0.390377	8.97497e+08	7.05386e+06	3.978e+07	142598	4, 10
Session#3
MAINE	normalising standard
MAINE-37	2013-12-20	10:28:26					-20.7183	0.0295495	-0.0136773	0.0490861	-0.97064	0.237377	1.2369e+09	9.58125e+06	5.33657e+07	186810	4, 10
MAINE-38	2013-12-20	11:06:20					-20.6078	0.0328105	0.102615	0.0815972	-0.535521	0.246221	1.24138e+09	9.61906e+06	5.35568e+07	187796	4, 10
MAINE-39	2013-12-20	11:30:16					-20.5508	0.0305138	0.0833946	0.0517306	-0.286279	0.298536	1.23828e+09	9.59424e+06	5.34292e+07	187233	4, 10
						mean	-20.6256		0.0574441		-0.59748
						std dev	0.0851537		0.0623381		0.346362
T1D-1	2013-12-20	17:16:37	T1	Grey mudstone	102.4		2.62006	0.0309256	1.16593	0.0791925	-1.02954	0.293665	1.04819e+09	8.22637e+06	4.6266e+07	165321	4, 10
T1D-2	2013-12-20	17:40:11	T1	Grey mudstone	102.4		1.90243	0.0322889	1.10566	0.0761386	-0.828154	0.300727	1.01861e+09	7.99353e+06	4.495e+07	160393	4, 10
T1D-3	2013-12-20	18:03:44	T1	Grey mudstone	102.4		3.89636	0.0331911	1.03539	0.0824541	-0.744213	0.332711	9.97352e+08	7.83763e+06	4.40963e+07	157668	4, 10
T1C-132.1-1	2013-12-20	18:27:43	T1	Green mudstone	132.1		-14.9802	0.0326135	0.591372	0.0531669	-1.36789	0.374299	9.55791e+08	7.43149e+06	4.14816e+07	145824	4, 10
T1C-132.1-2	2013-12-20	18:52:03	T1	Green mudstone	132.1		-15.2282	0.0395635	0.46794	0.117521	-1.10719	0.402468	8.39516e+08	6.52592e+06	3.64247e+07	128456	4, 10
Session#4
RUTTAN	normalising standard
RUTTAN-1.8	2014-07-25	11:54:33					1.23263	0.0208689	0.107939	0.126008	0.188741	0.27584	1.9332e+09	1.51468e+07	8.48625e+07	305048	3,10
RUTTAN-1.9	2014-07-25	12:13:15					1.15962	0.0186512	0.225746	0.129885	0.120076	0.350607	1.87838e+09	1.47197e+07	8.24484e+07	296592	3,10
RUTTAM-1.10	2014-07-25	21:28:11					2.20304	0.0213968	-0.379795	0.0765054	0.199165	0.305734	1.64947e+09	1.29304e+07	7.24727e+07	260774	3,10
RUTTAN-1.11	2014-07-25	22:22:22					1.52187	0.0193515	-0.108422	0.106103	0.0839664	0.279306	1.92443e+09	1.50814e+07	8.45098e+07	303794	3,10
RUTTAN-1.12*	2014-07-25	22:41:32					1.45012	0.0205385	0.244349	0.109751	-0.786118	0.300982	1.90032e+09	1.48909e+07	8.34338e+07	299677	3,10
RUTTAN-1.13	2014-07-26	11:00:19					1.15713	0.0231722	0.0789638	0.0858739	-0.392683	0.262056	1.90397e+09	1.49185e+07	8.35712e+07	300192	3,10
RUTTAN-1.14	2014-07-26	11:24:21					1.0025	0.0171309	-0.0235115	0.07422	0.496461	0.283702	1.91376e+09	1.49951e+07	8.39906e+07	301703	3,10
RUTTAN-1.15	2014-07-26	11:45:13					1.09416	0.0189392	0.154681	0.112608	-0.513545	0.270417	1.92939e+09	1.51155e+07	8.46832e+07	304329	3,10
RUTTAN-1.16	2014-07-26	18:35:08					1.22708	0.0176171	0.00809274	0.147382	0.222427	0.265092	2.09894e+09	1.64465e+07	9.21413e+07	331293	3,10
RUTTAN-1.17	2014-07-26	18:54:00					1.32813	0.0206198	0.136188	0.0573405	-0.367101	0.342053	2.08186e+09	1.63116e+07	9.1389e+07	328536	3,10
RUTTAN-1.18	2014-07-27	07:45:03					0.850017	0.0214409	-0.179647	0.088341	0.365408	0.316355	2.10721e+09	1.65034e+07	9.24699e+07	332019	3,10
RUTTAN-1.19	2014-07-27	08:04:04					1.12822	0.0209694	-0.0290662	0.0829062	-0.0473026	0.261853	2.10638e+09	1.65023e+07	9.24543e+07	332154	3,10
RUTTAN-1.20	2014-07-27	08:28:35					0.930485	0.0191953	-0.23817	0.0757555	0.0415418	0.222469	2.06896e+09	1.61991e+07	9.07961e+07	325826	3,10
RUTTAN-1.21	2014-07-27	08:47:24					1.06765	0.0208845	-0.101083	0.121043	-0.352324	0.267806	2.09248e+09	1.63891e+07	9.18387e+07	329906	3,10
* data rejected
						mean	1.22327		-0.0267757		0.00344849
						std dev	0.34063		0.172887		0.317131
BALMAT-1.6	2014-07-25	13:09:33					14.9363	0.0215019	0.399898	0.162777	-0.983623	0.278764	1.87439e+09	1.48028e+07	8.34059e+07	302951	3,10
BALMAT-1.7	2014-07-25	13:38:51					14.5079	0.0236587	0.307542	0.117927	0.0580768	0.382331	1.87631e+09	1.48013e+07	8.34581e+07	302959	3,10
BALMAT-1.8	2014-07-25	23:19:14					14.8833	0.0234423	0.281032	0.0779093	-0.522631	0.293252	1.8452e+09	1.45589e+07	8.21027e+07	298646	3,10
BALMAT-1.9	2014-07-25	23:39:15					14.6037	0.0249321	0.101252	0.128254	-0.48938	0.318825	1.79481e+09	1.41538e+07	7.98385e+07	289921	3,10
BALMAT-1.10	2014-07-26	12:05:30					14.5509	0.0224683	-0.232698	0.120331	-0.273351	0.261266	1.84998e+09	1.45888e+07	8.22896e+07	299008	3,10
BALMAT-1.11	2014-07-26	12:24:22					14.5768	0.0183302	0.116987	0.0923409	-0.428532	0.264268	1.83042e+09	1.44421e+07	8.14225e+07	296181	3,10
BALMAT-1-12	2014-07-27	10:04:01					14.5191	0.0206181	-0.122968	0.0772728	-0.21198	0.311488	1.84894e+09	1.45795e+07	8.22431e+07	299107	3,10
						mean	14.654		0.121578		-0.407346
						std dev	0.178386		0.232099		0.322827
MAINE-1.7	2014-07-25	12:32:02					-20.905	0.0195202	0.224861	0.118445	0.074023	0.268633	2.14812e+09	1.66406e+07	9.22118e+07	324527	3,10
MAINE-1.8	2014-07-25	12:50:46					-20.9933	0.0225738	0.513002	0.0905417	-0.412847	0.266218	2.0507e+09	1.5889e+07	8.80174e+07	310005	3,10
MAINE-1.9	2014-07-26	09:34:48					-20.923	0.0190386	0.361144	0.0495497	0.622334	0.271892	2.10909e+09	1.63399e+07	9.05312e+07	318891	3,10
MAINE-1.10	2014-07-26	09:59:48					-20.9282	0.0179588	0.103054	0.0549489	-0.454891	0.243654	2.10337e+09	1.62944e+07	9.02837e+07	317387	3,10
MAINE-1.11	2014-07-26	10:18:38					-20.6734	0.0204543	0.216155	0.0741461	-0.825196	0.252732	2.10345e+09	1.62924e+07	9.0309e+07	318101	3,10
MAINE-1.12	2014-07-26	10:38:20					-20.9752	0.0194867	0.048601	0.0640816	-0.739868	0.244877	2.14172e+09	1.65903e+07	9.19287e+07	323364	3,10
MAINE-1.13	2014-07-26	15:59:45					-19.8969	0.0234354	0.265077	0.0808638	-0.877441	0.273558	1.99351e+09	1.54553e+07	8.56766e+07	301777	3,10
MAINE-1.14*	2014-07-26	16:19:59					-21.5542	0.0234187	0.0843996	0.227243	-1.29658	1.00522	2.03454e+09	1.5757e+07	8.72724e+07	306263	3,10
MAINE-1.15	2014-07-26	16:48:17					-21.0238	0.0224924	0.328953	0.171355	-0.813672	0.236345	2.0692e+09	1.60266e+07	8.8806e+07	312522	3,10
MAINE-1.16	2014-07-26	17:35:34					-20.4214	0.023985	0.166876	0.131311	-0.605339	0.340049	1.90934e+09	1.4789e+07	8.20026e+07	288733	3,10
MAINE-1-17	2014-07-27	09:06:35					-21.0645	0.0208585	-0.00899709	0.114118	0.108442	0.276226	2.12251e+09	1.64452e+07	9.11271e+07	321089	3,10
MAINE-1-18	2014-07-27	09:25:26					-21.5798	0.0184572	-0.0757683	0.124977	-0.124013	0.307627	2.21661e+09	1.71573e+07	9.50695e+07	334533	3,10
MAINE-1-19	2014-07-27	09:44:25					-21.2671	0.0190074	0.0106084	0.0627847	-0.0496673	0.356364	2.12873e+09	1.64864e+07	9.13425e+07	321337	3,10
* data rejected
						mean	-20.8876		0.179464		-0.341511
						std dev	0.419929		0.173109		0.469714
T1P-155.13-1	2014-07-25	16:22:53	T1	Laminated BIF	155.13		-0.545228	0.0229491	1.09942	0.0707576	-0.310843	0.293627	1.94311e+09	1.52221e+07	8.51361e+07	305330	3,10
T1P-155.13-2	2014-07-25	16:41:36	T1	Laminated BIF	155.13		2.24536	0.02096	1.24049	0.125498	-0.665477	0.428771	1.98376e+09	1.55712e+07	8.71775e+07	313180	3,10
T1P-155.13-3	2014-07-25	17:00:18	T1	Laminated BIF	155.13		-0.20194	0.0173361	1.34104	0.127624	-1.31906	0.301017	2.0025e+09	1.56954e+07	8.77774e+07	314635	3,10
T1P-155.13-4	2014-07-25	17:19:02	T1	Laminated BIF	155.13		1.16046	0.0216867	0.878984	0.10875	-1.10499	0.246211	1.96603e+09	1.54203e+07	8.63005e+07	309455	3,10
T1P-155.13-5	2014-07-25	17:37:48	T1	Laminated BIF	155.13		2.71848	0.0237113	1.2513	0.0788412	-0.690425	0.47113	1.98048e+09	1.55442e+07	8.70631e+07	313001	3,10
T1P-155.13-6	2014-07-25	17:56:34	T1	Laminated BIF	155.13		-0.154051	0.0230536	1.30047	0.111491	-0.909616	0.378266	1.7412e+09	1.3646e+07	7.63246e+07	273417	3,10
T1P-159.54-1	2014-07-25	18:15:34	T1	Green mudstone	159.54		-32.7385	0.0425399	-0.119535	0.0599883	0.747114	0.899853	1.95914e+09	1.50731e+07	8.30654e+07	290477	3,10
T1P-159.54-2	2014-07-25	18:34:17	T1	Green mudstone	159.54		-32.9928	0.0210029	-0.494255	0.0967289	0.653242	0.538735	1.96924e+09	1.51503e+07	8.34984e+07	290842	3,10
T1P-159.54-3	2014-07-25	18:53:15	T1	Green mudstone	159.54		-33.3049	0.0293702	0.100354	0.0777772	0.828499	0.564125	1.94382e+09	1.49528e+07	8.23748e+07	287201	3,10
T1P-159.54-4	2014-07-25	19:11:58	T1	Green mudstone	159.54		-33.0355	0.0399327	0.132904	0.0999863	0.666273	0.617784	1.91691e+09	1.47595e+07	8.12782e+07	283879	3,10
T1P-159.54-5	2014-07-25	19:30:43	T1	Green mudstone	159.54		-33.1822	0.0230681	0.0017824	0.122746	0.207672	0.291313	1.93392e+09	1.48787e+07	8.19831e+07	285675	3,10
T1P-159.54-6	2014-07-25	19:49:26	T1	Green mudstone	159.54		-28.6974	0.021567	-0.189177	0.119437	0.0537786	0.327442	1.95813e+09	1.51042e+07	8.34105e+07	291635	3,10
T1T-146.3-1	2014-07-26	19:14:59	T1	Jasper	146.3	core	16.4565	0.0228532	0.567936	0.0949875	-0.776016	0.344548	2.09642e+09	1.65649e+07	9.34371e+07	340259	3,10
T1T-146.3-2	2014-07-26	19:33:42	T1	Jasper	146.3	rim	-0.311721	0.0200196	1.09888	0.18533	-0.932706	0.340074	2.01807e+09	1.58157e+07	8.84512e+07	317204	3,10
T1T-146.3-3	2014-07-26	19:52:27	T1	Jasper	146.3	core	21.5659	0.019583	0.682884	0.0904035	-0.72614	0.419641	1.97175e+09	1.5621e+07	8.83155e+07	322720	3,10
T1T-146.3-4	2014-07-26	20:11:26	T1	Jasper	146.3	rim	1.08123	0.019827	0.923734	0.0989061	-0.855024	0.383601	2.04687e+09	1.6053e+07	8.98405e+07	322867	3,10
T1T-146.3-5	2014-07-26	20:30:09	T1	Jasper	146.3	core	21.191	0.0196137	0.562256	0.129745	-0.128229	0.245349	1.94367e+09	1.53949e+07	8.70329e+07	318274	3,10
T1T-146.3-6	2014-07-26	20:48:53	T1	Jasper	146.3		6.61116	0.0273954	1.21783	0.0688342	-1.22548	0.439387	2.06216e+09	1.62193e+07	9.10375e+07	328434	3,10
T1T-146.3-7	2014-07-26	21:07:37	T1	Jasper	146.3	core	20.553	0.0191167	0.436638	0.0621895	-0.551581	0.374195	2.02169e+09	1.60053e+07	9.04607e+07	330570	3,10
T1T-146.3-8	2014-07-26	21:26:20	T1	Jasper	146.3	core	19.4745	0.0239501	0.248089	0.15603	-1.26715	0.27276	2.01576e+09	1.59417e+07	9.00935e+07	328955	3,10
T1T-146.3-9	2014-07-26	21:45:02	T1	Jasper	146.3	rim	-1.36517	0.0239568	0.476904	0.152918	-1.005	0.321337	2.01259e+09	1.57543e+07	8.81206e+07	315619	3,10
T1T-146.3-10	2014-07-26	22:03:46	T1	Jasper	146.3	rim	-0.309959	0.0217532	0.753399	0.17183	-0.757603	0.320418	1.94417e+09	1.52298e+07	8.52149e+07	305306	3,10
T1T-146.3-11	2014-07-26	22:22:29	T1	Jasper	146.3	rim	1.27255	0.0172833	0.799746	0.101571	-1.02701	0.286145	2.19592e+09	1.7225e+07	9.63829e+07	346194	3,10
T1T-146.3-12	2014-07-26	22:41:12	T1	Jasper	146.3	core	18.3332	0.022013	0.375865	0.125924	-0.670312	0.353218	1.96782e+09	1.55639e+07	8.787e+07	320816	3,10
T1T-146.3-13	2014-07-26	22:59:55	T1	Jasper	146.3	rim	0.078515	0.0243616	0.447289	0.15462	-0.929717	0.361948	1.81462e+09	1.42176e+07	7.95667e+07	285571	3,10
T1T-146.3-14	2014-07-26	23:18:38	T1	Jasper	146.3	rim	-0.0450397	0.0206177	0.477075	0.118613	-1.19087	0.364392	1.82013e+09	1.42582e+07	7.97946e+07	285934	3,10
T1T-146.3-15	2014-07-26	23:37:48	T1	Jasper	146.3	rim	0.998019	0.021781	0.868874	0.0848396	-0.852822	0.337237	1.91982e+09	1.50516e+07	8.42555e+07	302713	3,10
T1T-132.2-1	2014-07-26	23:57:16	T1	Laminated BIF	132.2		-9.87016	0.0232223	1.10926	0.0990497	-0.438008	0.329908	2.15965e+09	1.68408e+07	9.37414e+07	333255	3,10
T1T-132.2-2	2014-07-27	00:16:16	T1	Laminated BIF	132.2		-9.0311	0.0213589	0.558106	0.164285	-0.376296	0.291713	2.1253e+09	1.6574e+07	9.23368e+07	328763	3,10
T1T-132.2-3	2014-07-27	00:34:59	T1	Laminated BIF	132.2		-9.35869	0.0218806	0.628931	0.10517	-0.211048	0.302095	2.03006e+09	1.58265e+07	8.81696e+07	313532	3,10
T1T-132.2-4	2014-07-27	00:53:42	T1	Laminated BIF	132.2		-8.73688	0.0223967	0.63203	0.111603	-0.657084	0.321166	2.0364e+09	1.58813e+07	8.85063e+07	314678	3,10
T1T-132.2-5	2014-07-27	01:12:00	T1	Laminated BIF	132.2		-9.29321	0.0188877	0.483928	0.134142	-0.591556	0.339054	2.06932e+09	1.61237e+07	8.983e+07	319400	3,10
T1T-132.2-6	2014-07-27	01:30:45	T1	Laminated BIF	132.2		-8.74391	0.0197529	0.484034	0.101321	-0.620998	0.347302	2.01174e+09	1.56756e+07	8.73669e+07	311083	3,10
T1T-132.2-7	2014-07-27	01:49:29	T1	Laminated BIF	132.2		-10.3338	0.0273284	0.520003	0.125907	-0.0219239	0.286381	2.1638e+09	1.68626e+07	9.39035e+07	333803	3,10
T1T-132.2-8	2014-07-27	02:08:12	T1	Laminated BIF	132.2		-9.20489	0.0248302	0.644039	0.152483	-0.294085	0.244752	2.02336e+09	1.57714e+07	8.78983e+07	312651	3,10
T1T-132.2-9	2014-07-27	02:26:56	T1	Laminated BIF	132.2		-10.5107	0.0232182	0.534768	0.0825654	-0.587353	0.285212	1.98701e+09	1.54844e+07	8.61928e+07	306185	3,10
T1T-147.82-1	2014-07-27	02:46:01	T1	Jasper	147.82		5.9262	0.0242697	0.934592	0.080447	-0.798567	0.383332	1.67866e+09	1.31939e+07	7.40328e+07	267015	3,10
T1T-147.82-2	2014-07-27	03:04:44	T1	Jasper	147.82		8.22177	0.0203284	1.08904	0.0974878	-0.704298	0.278665	1.82734e+09	1.43839e+07	8.0757e+07	291439	3,10
T1T-147.82-3	2014-07-27	03:23:27	T1	Jasper	147.82		7.37567	0.0232486	1.39046	0.0801348	-0.734527	0.286289	1.66047e+09	1.30616e+07	7.33276e+07	264610	3,10
T1T-147.82-4	2014-07-27	03:42:13	T1	Jasper	147.82		8.17005	0.0225859	1.18494	0.0517351	-0.905524	0.21772	1.8754e+09	1.4766e+07	8.28936e+07	299304	3,10
T1T-147.82-5	2014-07-27	04:00:59	T1	Jasper	147.82		5.08291	0.0206869	1.24864	0.119918	-0.861695	0.308592	2.27392e+09	1.7871e+07	1.00203e+08	361174	3,10
Session#5
RUTTAN	normalising standard
RUTTAN-1-33*	2014-07-27	19:42:27					1.68692	0.0235632	0.175323	0.110779	-0.678796	0.316987	1.84098e+09	1.44599e+07	8.08837e+07	290828	3,10
RUTTAN-1-34	2014-07-27	21:12:59					1.14992	0.0211567	0.0466785	0.103589	0.260054	0.269278	2.06629e+09	1.62139e+07	9.07405e+07	326159	3,10
RUTTAN-1-35	2014-07-27	21:31:44					1.37798	0.0195478	0.0243414	0.0427794	-0.0725564	0.337332	2.05564e+09	1.61443e+07	9.02922e+07	324540	3,10
RUTTAN-1-36	2014-07-27	21:50:34					1.24309	0.0221524	-0.074095	0.0939814	-0.297704	0.327622	2.02013e+09	1.58584e+07	8.87171e+07	319050	3,10
RUTTAN-1-37	2014-07-28	10:12:43					1.1325	0.019134	0.0180234	0.144234	0.248655	0.274113	2.02853e+09	1.59183e+07	8.90788e+07	320368	3,10
RUTTAN-1-38	2014-07-28	10:31:23					0.9722	0.0224131	-0.0146202	0.059641	0.0620251	0.317177	2.02524e+09	1.59e+07	8.89186e+07	319710	3,10
* data rejected
						mean	1.17514		6.5614e-05		0.0400948
						std dev	0.149499		0.0469042		0.234072
BALMAT-1-13	2014-07-27	22:58:12					15.0216	0.0226087	-0.0507601	0.107002	0.032589	0.324047	1.8417e+09	1.45523e+07	8.19962e+07	298229	3,10
BALMAT-1-14	2014-07-27	23:19:02					14.8883	0.0197569	-0.226564	0.0885473	-0.58288	0.361023	1.85354e+09	1.46489e+07	8.25139e+07	300302	3,10
BALMAT-1-15	2014-07-28	08:48:02					14.7985	0.0225989	0.168985	0.0905147	-0.315722	0.364264	1.86522e+09	1.47472e+07	8.30184e+07	302167	3,10
BALMAT-1-16	2014-07-28	09:14:36					14.0734	0.0229407	0.0384509	0.0880635	0.563671	0.220154	1.77931e+09	1.40716e+07	7.91445e+07	287864	3,10
						mean	14.6954		-0.017472		-0.0755855
						std dev	0.424707		0.166053		0.495097
MAINE-1-25	2014-07-27	22:11:31					-20.4549	0.0215425	0.226702	0.0928075	-0.00197878	0.273281	2.10412e+09	1.63367e+07	9.03979e+07	318434	3,10
MAINE-1-24	2014-07-27	22:38:32					-20.8095	0.0220447	-0.026367	0.0715214	0.372101	0.275928	2.03269e+09	1.57755e+07	8.72583e+07	307573	3,10
MAINE-1-26	2014-07-28	09:34:04					-20.9564	0.0198418	0.123955	0.115862	-0.329036	0.272147	2.01735e+09	1.56607e+07	8.66261e+07	305090	3,10
MAINE-1-27	2014-07-28	09:53:48					-21.0587	0.0199269	0.240319	0.0978654	-0.123694	0.297753	2.11012e+09	1.63809e+07	9.06166e+07	319231	3,10
						mean	-20.8199		0.141152		-0.0206518
						std dev	0.263959		0.123168		0.294575
T1N-152.60-1	2014-07-27	23:38:11	T1	Diamictite-mudstone	152.6		2.25985	0.0207169	0.0386623	0.0849518	-1.47757	0.403604	2.02623e+09	1.59232e+07	8.90844e+07	319795	3,10
T1N-152.60-2	2014-07-27	23:56:54	T1	Diamictite-mudstone	152.6		2.12349	0.0225383	0.168502	0.088824	-1.58527	0.306144	2.16863e+09	1.7046e+07	9.53275e+07	342672	3,10
T1N-152.60-3	2014-07-28	00:16:32	T1	Diamictite-mudstone	152.6		0.892577	0.0192146	-0.119784	0.0750483	-1.45539	0.271331	2.18514e+09	1.71571e+07	9.593e+07	344023	3,10
T1N-152.60-4	2014-07-28	05:54:17	T1	Diamictite-mudstone	152.6		1.69602	0.018236	0.296238	0.0718243	-1.64411	0.307154	2.05113e+09	1.61132e+07	9.01201e+07	324035	3,10
T1N-152.60-5	2014-07-28	06:13:00	T1	Diamictite-mudstone	152.6		1.75053	0.0227609	0.236329	0.188108	-0.974234	0.318125	2.10572e+09	1.6545e+07	9.25282e+07	332613	3,10
T1N-152.60-6	2014-07-28	06:32:00	T1	Diamictite-mudstone	152.6		1.79392	0.0202334	0.199796	0.0667965	-1.57799	0.357887	2.04361e+09	1.60523e+07	8.97988e+07	322350	3,10
T1N-152.60-7	2014-07-28	06:50:44	T1	Diamictite-mudstone	152.6		1.41537	0.0191683	0.338639	0.120662	-1.66091	0.301594	2.15947e+09	1.69505e+07	9.48674e+07	340447	3,10
T1N-152.60-8	2014-07-28	07:09:27	T1	Diamictite-mudstone	152.6		2.56951	0.0214892	0.212114	0.0699475	-2.14189	0.311921	2.08528e+09	1.63859e+07	9.17045e+07	329798	3,10
T1N-152.60-9	2014-07-28	07:28:10	T1	Diamictite-mudstone	152.6		2.8623	0.0199559	0.110309	0.0757024	-1.97823	0.233555	2.0967e+09	1.64837e+07	9.22335e+07	331615	3,10
T1N-152.60-10	2014-07-28	08:05:24	T1	Diamictite-mudstone	152.6		2.13741	0.0213254	-0.0758995	0.0934456	-1.90698	0.319159	2.11333e+09	1.66066e+07	9.29107e+07	333474	3,10
T1N-160.05-1	2014-07-28	00:35:21	T1	Green mudstone	160.05		-32.7183	0.0220461	0.184014	0.0809051	0.112163	0.327863	2.11203e+09	1.62913e+07	8.96097e+07	312198	3,10
T1N-160.05-2	2014-07-28	00:54:04	T1	Green mudstone	160.05		-32.8221	0.0217184	0.198638	0.10206	0.552934	0.272276	2.09392e+09	1.61596e+07	8.88274e+07	309697	3,10
T1N-160.05-3	2014-07-28	01:12:50	T1	Green mudstone	160.05		-32.8352	0.0195829	0.0175053	0.144211	0.128021	0.251051	2.07994e+09	1.60438e+07	8.82723e+07	307694	3,10
T1N-160.05-4	2014-07-28	01:31:33	T1	Green mudstone	160.05		-33.6829	0.0195654	0.0176421	0.0463622	0.34004	0.232329	1.96405e+09	1.51452e+07	8.32546e+07	289933	3,10
T1N-160.05-5	2014-07-28	01:50:16	T1	Green mudstone	160.05		-33.1607	0.0210444	0.176653	0.0676478	0.363619	0.288393	2.15469e+09	1.66162e+07	9.13653e+07	318080	3,10
T1N-160.05-6	2014-07-28	02:08:59	T1	Green mudstone	160.05		-34.0119	0.0228035	0.0477925	0.0848232	0.440207	0.375229	1.95541e+09	1.50781e+07	8.28581e+07	288374	3,10
T1N-160.05-7	2014-07-28	02:27:42	T1	Green mudstone	160.05		-32.7521	0.0213741	0.0712807	0.0989429	0.0174077	0.233252	1.93293e+09	1.49087e+07	8.20009e+07	285801	3,10
T1N-160.05-8	2014-07-28	02:46:25	T1	Green mudstone	160.05		-33.1666	0.0203139	0.0884261	0.090202	0.184415	0.33033	1.92018e+09	1.48098e+07	8.14286e+07	283938	3,10
T1N-160.05-9	2014-07-28	03:05:11	T1	Green mudstone	160.05		-32.6258	0.0227062	0.32041	0.0545686	0.1033	0.344781	1.94893e+09	1.50368e+07	8.2695e+07	288170	3,10
T1N-160.05-10	2014-07-28	03:23:54	T1	Green mudstone	160.05		-32.8742	0.0217789	0.208045	0.061758	-0.0986298	0.310315	1.89592e+09	1.46296e+07	8.04398e+07	280328	3,10
T1N-160.05-11	2014-07-28	03:42:37	T1	Green mudstone	160.05		-32.6547	0.0208623	0.234245	0.168166	-0.00962136	0.311371	2.10621e+09	1.62412e+07	8.9374e+07	311313	3,10
T1N-160.05-12	2014-07-28	04:01:19	T1	Green mudstone	160.05		-32.5435	0.0183726	0.253851	0.0506666	0.377462	0.272226	2.03915e+09	1.57345e+07	8.65284e+07	301845	3,10
T1N-160.05-13	2014-07-28	04:20:02	T1	Green mudstone	160.05		-32.7938	0.0209398	0.212582	0.0754004	0.133489	0.297576	2.10904e+09	1.62716e+07	8.94692e+07	311630	3,10
T1N-160.05-14	2014-07-28	04:38:45	T1	Green mudstone	160.05		-32.5492	0.0235895	0.269821	0.196182	0.313564	0.329692	1.9138e+09	1.47684e+07	8.12177e+07	283314	3,10
T1N-160.05-15	2014-07-28	04:57:43	T1	Green mudstone	160.05		-32.4612	0.0328837	0.115745	0.048883	0.61415	0.578815	2.03235e+09	1.56819e+07	8.6248e+07	301349	3,10
T1N-160.05-17	2014-07-28	05:35:09	T1	Green mudstone	160.05		-32.9456	0.0281974	0.0567627	0.0549115	0.191179	0.343394	2.04313e+09	1.57627e+07	8.6665e+07	302135	3,10
T1N-160.05-18	2014-07-28	08:27:12	T1	Green mudstone	160.05		-33.1921	0.0198687	0.412154	0.0493965	-0.0363554	0.385448	2.02492e+09	1.56253e+07	8.58769e+07	299357	3,10
Session#6
RUTTAN	normalising standard
RUTTAN-1-39*	2014-07-28	11:08:18					1.6517	0.0210557	0.0379075	0.173174	0.504991	0.317697	1.83173e+09	1.43748e+07	8.04686e+07	289861	3,10
RUTTAN-1-40	2014-07-28	11:38:59					1.31386	0.0230478	-0.0459301	0.0936373	-0.0467574	0.267057	1.95058e+09	1.53062e+07	8.56534e+07	307865	3,10
RUTTAN-1-41	2014-07-28	11:58:47					1.31218	0.0190647	-0.17506	0.145949	-0.0955123	0.290005	2.00878e+09	1.57615e+07	8.82186e+07	317062	3,10
RUTTAN-1-42	2014-07-28	17:34:52					1.07627	0.0216883	0.0738049	0.139647	-0.060937	0.213515	2.06831e+09	1.62231e+07	9.0805e+07	326307	3,10
RUTTAN-1-43	2014-07-28	17:53:51					1.12855	0.0228099	0.106995	0.126823	0.232228	0.274464	2.06639e+09	1.62151e+07	9.07374e+07	325974	3,10
* data rejected
						mean	1.20772		-0.0100476		0.00725534
						std dev	0.123455		0.128124		0.151373
BALMAT-1-17	2014-07-28	12:56:11					15.1405	0.0227474	-0.119657	0.0930736	-0.593883	0.22786	1.82928e+09	1.44493e+07	8.14493e+07	296216	3,10
BALMAT-1-18	2014-07-28	13:14:44					15.2964	0.0240161	-0.00718077	0.0777917	-0.296092	0.320975	1.82775e+09	1.44442e+07	8.13866e+07	295923	3,10
						mean	15.2185		-0.0634187		-0.444988
						std dev	0.110253		0.0795324		0.21057
MAINE-1-28	2014-07-28	12:18:04					-20.8531	0.0217358	0.167604	0.124669	-0.4571	0.278695	2.02185e+09	1.56813e+07	8.68204e+07	305634	3,10
MAINE-1-29	2014-07-28	12:37:12					-19.3537	0.0206291	0.16719	0.104084	-0.571137	0.29654	2.07675e+09	1.61246e+07	8.93197e+07	314653	3,10
MAINE-1-30	2014-07-28	18:13:30					-20.4263	0.0190783	0.293782	0.0938149	0.0865307	0.344546	2.21638e+09	1.71968e+07	9.52279e+07	335666	3,10
MAINE-1-31	2014-07-28	18:33:25					-20.1789	0.0226947	0.187126	0.156432	0.223829	0.299461	2.11938e+09	1.64483e+07	9.10702e+07	320634	3,10
						mean	-20.203		0.203926		-0.179469
						std dev	0.631		0.0606224		0.393229
T1H-130.39-24	2014-07-28	14:21:09	T1	Green mudstone	130.39	rim	4.81667	0.0217522	0.645139	0.0733343	0.163677	0.288459	2.04589e+09	1.60915e+07	9.01714e+07	325244	3,10
T1H-130.39-25	2014-07-28	14:39:51	T1	Green mudstone	130.39	core	56.4031	0.0222451	0.263729	0.169552	0.980771	0.303784	2.11048e+09	1.70274e+07	9.77927e+07	369256	3,10
T1H-130.39-26	2014-07-28	14:58:34	T1	Green mudstone	130.39	rim	11.148	0.0228425	0.760478	0.122426	-0.115802	0.32002	2.1554e+09	1.69963e+07	9.55615e+07	346827	3,10
T1H-130.39-27	2014-07-28	15:17:17	T1	Green mudstone	130.39	core	45.5289	0.0234951	0.305781	0.119953	0.402324	0.373048	2.07029e+09	1.66148e+07	9.4943e+07	354718	3,10
T1H-130.39-28	2014-07-28	15:35:59	T1	Green mudstone	130.39	rim	25.3791	0.0184755	0.474284	0.0561193	-0.0762413	0.304442	2.22379e+09	1.76726e+07	1.00048e+08	367486	3,10
T1H-130.39-29	2014-07-28	15:54:42	T1	Green mudstone	130.39	rim	14.4648	0.0507941	0.397395	0.142091	-0.0867827	0.325434	2.06795e+09	1.63408e+07	9.19682e+07	334304	3,10
T1H-130.39-30	2014-07-28	16:14:26	T1	Green mudstone	130.39	rim	19.9102	0.0350729	0.300748	0.09048	-0.0872167	0.263112	1.53954e+09	1.21823e+07	6.8736e+07	251485	3,10
T1H-130.39-31	2014-07-28	16:46:19	T1	Green mudstone	130.39	rim	22.0864	0.0225836	0.265885	0.12673	0.287083	0.312534	2.09139e+09	1.65966e+07	9.36708e+07	342596	3,10
T1H-130.39-32	2014-07-28	17:05:02	T1	Green mudstone	130.39	rim	19.0506	0.0240127	0.378269	0.0516276	-0.169749	0.388266	2.03785e+09	1.61389e+07	9.11008e+07	332899	3,10
Session#7
RUTTAN	normalising standard
RUTTAN-1-44	2014-07-28	1904-01-01 19:10:42					1.16027	0.0204646	0.109363	0.17313	-0.361284	0.3242	1.79185e+09	1.40623e+07	7.87184e+07	282759	3,10
RUTTAN-1-45	2014-07-28	1904-01-01 19:30:24					1.32428	0.0205238	0.0645603	0.0926039	0.0206925	0.323641	1.93645e+09	1.51892e+07	8.5012e+07	305750	3,10
RUTTAN-1-46	2014-07-28	1904-01-01 19:52:06					1.18669	0.0208061	0.00597959	0.0948532	-0.162259	0.316708	1.99934e+09	1.56907e+07	8.7786e+07	315299	3,10
RUTTAN-1-47	2014-07-29	1904-01-01 06:58:21					1.56904	0.0208175	-0.193575	0.112423	0.639359	0.314701	2.10373e+09	1.65069e+07	9.23984e+07	332511	3,10
RUTTAN-1-48	2014-07-29	1904-01-01 07:17:07					1.4019	0.0210279	0.117005	0.135009	0.0704797	0.234933	2.10793e+09	1.65378e+07	9.25723e+07	332826	3,10
RUTTAN-1-49	2014-07-29	1904-01-01 09:10:08					1.12899	0.023295	-0.0598553	0.133252	0.0478148	0.27598	1.86023e+09	1.45969e+07	8.17148e+07	293948	3,10
RUTTAN-1-50	2014-07-29	1904-01-01 11:41:53					1.11466	0.0200277	-0.217604	0.106883	0.168394	0.259806	2.08216e+09	1.6327e+07	9.14206e+07	328800	3,10
RUTTAN-1-51	2014-07-29	1904-01-01 12:00:41					1.06591	0.0205658	0.0137284	0.117722	0.0893339	0.362287	2.04436e+09	1.60374e+07	8.97483e+07	322375	3,10
						mean	1.24397		-0.0200498		0.0640663
						std dev	0.172791		0.128303		0.287058
BALMAT-1-19	2014-07-28	1904-01-01 20:57:12					15.3106	0.0205462	-0.208791	0.0875005	0.146151	0.305525	1.8808e+09	1.48621e+07	8.37611e+07	305175	3,10
BALMAT-1-20	2014-07-29	1904-01-01 08:13:45					14.3946	0.0198791	-0.0828417	0.136806	-0.439813	0.348757	1.88311e+09	1.48746e+07	8.37744e+07	304322	3,10
BALMAT-1-21	2014-07-29	1904-01-01 08:32:29					15.5183	0.0191408	-0.068189	0.0799272	0.403312	0.328599	1.89039e+09	1.49355e+07	8.41816e+07	306403	3,10
BALMAT-1-22	2014-07-29	1904-01-01 13:18:45					14.3136	0.0189334	-0.0452531	0.119838	0.361933	0.302869	1.8302e+09	1.44566e+07	8.14187e+07	296096	3,10
						mean	14.8842		-0.101269		0.117896
						std dev	0.618919		0.0733318		0.388524
MAINE-1-32	2014-07-28	1904-01-01 20:19:16					-20.6321	0.0217582	0.390842	0.0776275	0.242349	0.281919	2.16827e+09	1.68228e+07	9.31208e+07	328156	3,10
MAINE-1-33	2014-07-28	1904-01-01 20:38:04					-19.6914	0.0185266	0.106037	0.0968998	-0.113248	0.217352	2.18775e+09	1.69836e+07	9.40098e+07	331430	3,10
MAINE-1-34	2014-07-29	1904-01-01 07:35:54					-19.9154	0.0246253	0.239053	0.0857418	-0.524331	0.310135	2.13122e+09	1.65429e+07	9.16033e+07	322355	3,10
MAINE-1-35	2014-07-29	1904-01-01 07:54:56					-18.1215	0.0199919	0.459136	0.11684	0.13072	0.311223	2.4259e+09	1.88263e+07	1.04277e+08	367792	3,10
MAINE-1-36	2014-07-29	1904-01-01 12:20:05					-21.0611	0.0216669	0.732947	0.129618	-0.14364	0.254934	2.12164e+09	1.64589e+07	9.10614e+07	320734	3,10
MAINE-1-37	2014-07-29	1904-01-01 12:39:08					-21.4448	0.0199609	-0.0956779	0.131458	-0.318596	0.320141	1.94755e+09	1.51076e+07	8.35661e+07	294116	3,10
MAINE-1.38	2014-07-29	1904-01-01 12:59:58					-21.2765	0.0224806	0.222114	0.0496796	-0.131881	0.277461	2.0796e+09	1.61255e+07	8.92459e+07	314360	3,10
						mean	-20.3061		0.293493		-0.122661
						std dev	1.17028		0.266047		0.25748
T1V-129.96-1	2014-07-29	1904-01-01 09:45:05	T1	Grey mudstone	129.96		2.02548	0.0263325	1.42033	0.0549953	-0.829392	0.4912	1.95181e+09	1.53447e+07	8.58017e+07	308031	3,10
T1V-129.96-2	2014-07-29	1904-01-01 10:04:13	T1	Grey mudstone	129.96		2.26306	0.0346225	1.5634	0.0608834	-0.479532	0.662814	2.03989e+09	1.60372e+07	8.97008e+07	322660	3,10
T1V-129.96-3	2014-07-29	1904-01-01 10:22:55	T1	Grey mudstone	129.96		2.78975	0.0390461	1.41711	0.0740313	-0.658697	0.521796	1.68378e+09	1.32512e+07	7.40829e+07	266705	3,10
T1V-129.96-4	2014-07-29	1904-01-01 10:41:52	T1	Grey mudstone	129.96		2.91042	0.0265996	1.72945	0.0549998	-0.597431	0.496836	1.8221e+09	1.43314e+07	8.01691e+07	288353	3,10
T1V-129.96-5	2014-07-29	1904-01-01 11:00:38	T1	Grey mudstone	129.96		2.45371	0.0335651	1.31394	0.10828	-0.92672	0.356262	1.83364e+09	1.44201e+07	8.06719e+07	290072	3,10
T1V-129.96-6	2014-07-29	1904-01-01 11:19:20	T1	Grey mudstone	129.96		2.05832	0.0290729	1.44173	0.0917147	-0.0944084	0.363798	1.72312e+09	1.3543e+07	7.5752e+07	272637	3,10
Session#8
RUTTAN	normalising standard
RUTTAN-1.62	2014-07-30	1904-01-01 19:19:20					1.30536	0.0240838	-0.0712351	0.129792	-0.25009	0.299572	1.77664e+09	1.39328e+07	7.79688e+07	280120	3,10
RUTTAN-1.64	2014-07-30	1904-01-01 19:39:25					1.24942	0.0223924	0.160862	0.143691	-0.139563	0.272906	1.76437e+09	1.38337e+07	7.742e+07	277812	3,10
RUTTAN-1.65	2014-07-31	1904-01-01 06:06:51					1.31287	0.0241444	0.225831	0.155039	-0.271615	0.283367	1.83917e+09	1.44183e+07	8.06926e+07	289858	3,10
RUTTAN-1.66	2014-07-31	1904-01-01 06:25:53					1.16162	0.023324	-0.12257	0.116941	0.267379	0.36891	1.82612e+09	1.43172e+07	8.0121e+07	287550	3,10
RUTTAN-1.67	2014-07-31	1904-01-01 11:51:29					1.20425	0.0235087	0.0763996	0.125241	0.239903	0.247981	1.95365e+09	1.53198e+07	8.571e+07	307902	3,10
RUTTAN-1.68	2014-07-31	1904-01-01 12:12:56					1.10525	0.0228332	-0.135014	0.0694743	-0.0362502	0.358906	1.77453e+09	1.39145e+07	7.78514e+07	279473	3,10
RUTTAN-1.69	2014-07-31	1904-01-01 12:31:23					1.11785	0.0225081	0.0361406	0.127078	0.0124098	0.298093	1.7204e+09	1.34898e+07	7.54757e+07	270782	3,10
						mean	1.20809		0.0243448		-0.0254038
						std dev	0.0846983		0.140355		0.216715
BALMAT-1.26	2014-07-30	20:55:57					14.6946	0.025623	0.274968	0.13132	-0.278693	0.415668	1.63258e+09	1.28844e+07	7.25693e+07	263766	3,10
BALMAT-1.27	2014-07-30	1904-01-01 21:14:40					14.606	0.0244216	0.269125	0.0911648	0.139927	0.386382	1.61045e+09	1.27209e+07	7.16192e+07	260332	3,10
BALMAT-1.28	2014-07-31	1904-01-01 07:42:07					14.3301	0.019066	0.0604854	0.0944463	-0.0895384	0.33344	1.62691e+09	1.28351e+07	7.22918e+07	262717	3,10
BALMAT-1.30	2014-07-31	1904-01-01 13:35:56					14.5146	0.0235743	0.0573574	0.123248	-0.0250455	0.331716	1.5692e+09	1.23868e+07	6.97628e+07	253656	3,10
						mean	14.5364		0.165484		-0.0633374
						std dev	0.155879		0.123077		0.173058
MAINE-1.44	2014-07-30	1904-01-01 19:58:49					-20.7849	0.025121	0.179333	0.126674	-0.268022	0.353585	1.86962e+09	1.45081e+07	8.02306e+07	282393	3,10
MAINE-1.45	2014-07-30	1904-01-01 20:18:11					-21.1505	0.022027	0.58341	0.159437	-0.0934335	0.258736	1.85964e+09	1.44158e+07	7.97459e+07	280414	3,10
MAINE-1.46	2014-07-30	1904-01-01 20:37:10					-21.2058	0.0225122	0.452268	0.11442	0.00698789	0.287918	1.90514e+09	1.47724e+07	8.16996e+07	287540	3,10
MAINE-1.47	2014-07-31	1904-01-01 06:45:58					-20.6923	0.0217516	0.17257	0.113909	-0.0275663	0.286783	1.88436e+09	1.46124e+07	8.0868e+07	284764	3,10
MAINE-1.48	2014-07-31	1904-01-01 07:04:40					-19.7595	0.0238208	0.22494	0.0693533	-0.197001	0.266889	1.78289e+09	1.38284e+07	7.65903e+07	269893	3,10
MAINE-1.49	2014-07-31	1904-01-01 07:23:23					-19.6635	0.0228338	0.283858	0.0753015	-0.264938	0.251573	1.8446e+09	1.43115e+07	7.92481e+07	279483	3,10
MAINE-1.50	2014-07-31	1904-01-01 12:57:26					-21.6517	0.0225277	0.235896	0.0443795	-0.213588	0.241883	1.93319e+09	1.49825e+07	8.28858e+07	291733	3,10
MAINE-1.51	2014-07-31	1904-01-01 13:16:14					-21.2034	0.023832	0.104798	0.0746644	-0.132237	0.352816	1.87933e+09	1.45678e+07	8.0611e+07	283346	3,10
						mean	-20.764		0.279634		-0.148725
						std dev	0.712267		0.159953		0.10456
T1R-159.47-1.1	2014-07-30	1904-01-01 21:34:13	T1	Green mudstone	159.47		-33.8177	0.0230878	0.570893	0.0963647	0.440039	0.338309	1.87176e+09	1.4416e+07	7.92543e+07	275861	3,10
T1R-159.47-1.2	2014-07-30	1904-01-01 21:52:58	T1	Green mudstone	159.47		-33.7901	0.0230492	0.307226	0.112703	0.460411	0.328236	1.95649e+09	1.50697e+07	8.28444e+07	288460	3,10
T1R-159.47-1.5	2014-07-30	1904-01-01 22:50:57	T1	Green mudstone	159.47		-35.4555	0.0203481	-0.127512	0.112546	0.0331401	0.340129	1.9016e+09	1.46247e+07	8.03792e+07	279204	3,10
T1R-159.47-1.6	2014-07-30	1904-01-01 23:09:57	T1	Green mudstone	159.47		-34.1061	0.0218066	-0.0120301	0.10912	0.20955	0.320822	1.89151e+09	1.45657e+07	8.00597e+07	278594	3,10
T1R-159.47-2.2	2014-07-30	1904-01-01 23:47:27	T1	Green mudstone	159.47		-34.3658	0.022419	-0.24713	0.0893019	0.247632	0.306482	1.76492e+09	1.35773e+07	7.46868e+07	260023	3,10
T1R-159.47-2.4	2014-07-31	1904-01-01 00:24:56	T1	Green mudstone	159.47		-32.8484	0.0224558	0.00699947	0.0975534	-0.0530757	0.33204	1.76791e+09	1.36105e+07	7.49237e+07	260690	3,10
T1R-159.47-2.5	2014-07-31	1904-01-01 00:43:39	T1	Green mudstone	159.47		-34.0871	0.0224216	-0.0685353	0.116828	-0.176137	0.280644	1.80488e+09	1.38908e+07	7.64042e+07	265712	3,10
T1R-159.47-2.6	2014-07-31	1904-01-01 01:02:24	T1	Green mudstone	159.47		-33.6772	0.0405581	-0.153082	0.0676116	0.0193693	0.652649	1.68586e+09	1.29782e+07	7.13884e+07	248384	3,10
T1R-159.47-3.2	2014-07-31	1904-01-01 01:41:12	T1	Green mudstone	159.47		-34.4671	0.0235409	0.0820776	0.0907089	0.366588	0.322029	1.93003e+09	1.48507e+07	8.16564e+07	283996	3,10
T1R-159.47-3.3	2014-07-31	1904-01-01 02:00:12	T1	Green mudstone	159.47		-34.5284	0.0250432	0.106075	0.136954	0.531815	0.321027	1.78485e+09	1.37367e+07	7.55123e+07	262750	3,10
T1R-159.47-3.5	2014-07-31	1904-01-01 02:37:42	T1	Green mudstone	159.47		-34.6274	0.0235089	0.0630222	0.0629687	0.359979	0.292072	1.69309e+09	1.30292e+07	7.16263e+07	248967	3,10
T1R-159.47-3.6	2014-07-31	1904-01-01 02:56:44	T1	Green mudstone	159.47		-34.639	0.0239962	-0.0283364	0.0743826	0.279605	0.381073	1.62663e+09	1.25171e+07	6.8811e+07	238733	3,10
T1R-159.47-4.2	2014-07-31	1904-01-01 03:34:32	T1	Green mudstone	159.47		-33.8651	0.0268796	-0.0650574	0.0988337	0.454877	0.343631	1.95594e+09	1.50569e+07	8.28144e+07	288558	3,10
T1R-159.47-5.1	2014-07-31	1904-01-01 03:53:31	T1	Green mudstone	159.47		-34.6744	0.0232378	-0.132774	0.100269	-0.263316	0.351218	1.79964e+09	1.38475e+07	7.61337e+07	264560	3,10
T1R-159.47-5.5	2014-07-31	1904-01-01 05:08:54	T1	Green mudstone	159.47		-34.6558	0.0265858	0.205307	0.128282	-0.0562776	0.377076	1.76967e+09	1.36225e+07	7.48767e+07	260471	3,10
T1R-159.47-5.6	2014-07-31	1904-01-01 05:27:40	T1	Green mudstone	159.47		-34.8857	0.0300519	-0.301955	0.126686	0.223686	0.482012	1.67163e+09	1.28566e+07	7.06975e+07	245680	3,10
T1R-156.6-1.3	2014-07-31	1904-01-01 09:48:59	T1	Laminated BIF	156.6		-3.42669	0.0246336	0.533752	0.0690434	-0.979123	0.301198	1.45535e+09	1.13859e+07	6.35578e+07	227180	3,10
T1R-156.6-1.4	2014-07-31	1904-01-01 10:12:46	T1	Laminated BIF	156.6		9.20687	0.0237479	0.599187	0.0615426	-1.81603	0.403062	1.46542e+09	1.15428e+07	6.48103e+07	233869	3,10
T1R-156.6-1.5	2014-07-31	1904-01-01 10:37:29	T1	Laminated BIF	156.6		6.53667	0.0230584	0.712676	0.0772104	-1.63671	0.309177	1.52283e+09	1.19783e+07	6.71737e+07	241905	3,10
T1R-156.6-1.6	2014-07-31	1904-01-01 11:06:03	T1	Laminated BIF	156.6		-4.13573	0.0346215	0.869886	0.274421	-0.321663	0.432396	1.38619e+09	1.08478e+07	6.05039e+07	216124	3,10
T1R-156.6-1.7	2014-07-31	1904-01-01 11:29:02	T1	Laminated BIF	156.6		-3.5543	0.0293845	0.826682	0.207157	-0.813616	0.382395	1.40505e+09	1.09935e+07	6.13577e+07	219123	3,10
Session#9
RUTTAN	normalising standard
RUTTAN-1.4	2014-08-21	11:32:42					1.17642	0.0202654	-0.0218454	0.0914356	-0.0353786	0.29482	1.6743e+09	1.3141e+07	7.34276e+07	263363	3,10
RUTTAN-1.5	2014-08-21	11:51:08					1.16144	0.0220209	0.109901	0.107057	-0.0714599	0.284167	1.66021e+09	1.30264e+07	7.28151e+07	261456	3,10
RUTTAN-1.7	2014-08-21	19:31:03					1.38452	0.0246292	-0.132984	0.0686499	-0.131629	0.293496	1.60758e+09	1.26147e+07	7.05346e+07	253423	3,10
						mean	1.24079		-0.0149762		-0.0794893
						std dev	0.124693		0.121588		0.0486252
BALMAT-1.1	2014-08-21	12:47:55					14.5601	0.0237917	0.0284204	0.0656307	-0.609275	0.277561	1.60518e+09	1.26818e+07	7.1352e+07	259123	3,10
BALMAT-1.2	2014-08-21	13:06:21					14.5981	0.0225985	-0.0908981	0.0997412	-0.337648	0.261114	1.62112e+09	1.28141e+07	7.20623e+07	261582	3,10
						mean	14.5791		-0.0312389		-0.473461
						std dev	0.0268822		0.0843709		0.192069
MAINE-1.1	2014-08-21	12:10:00					-20.6597	0.0225127	0.0780257	0.110039	-0.387666	0.263655	1.74185e+09	1.35186e+07	7.47217e+07	262796	3,10
MAINE-1.2	2014-08-21	12:28:26					-20.7121	0.0215045	0.256278	0.0942108	-0.326139	0.300289	1.78295e+09	1.38367e+07	7.65102e+07	269075	3,10
MAINE-1.3	2014-08-21	19:51:34					-20.5358	0.0232761	0.0847618	0.062707	-0.145747	0.267141	1.71255e+09	1.32878e+07	7.34929e+07	258730	3,10
						mean	-20.6359		0.139689		-0.286517
						std dev	0.0905384		0.101026		0.125733
T1U-147.7-1.1	2014-08-21	14:28:30	T1	Jasper	147.7		6.82763	0.0247527	0.464824	0.144499	-0.0740072	0.406953	1.15611e+09	9.10075e+06	5.10107e+07	184097	3,10
T1U-147.7-1.2	2014-08-21	14:47:27	T1	Jasper	147.7		6.15406	0.0288081	0.443088	0.0913047	-0.533107	0.370564	1.52997e+09	1.20486e+07	6.74544e+07	243105	3,10
T1U-147.7-1.3	2014-08-21	15:06:24	T1	Jasper	147.7		5.65074	0.0274813	0.451464	0.106357	-0.895166	0.289768	1.54614e+09	1.21645e+07	6.81384e+07	245530	3,10
T1U-147.7-1.4	2014-08-21	15:25:37	T1	Jasper	147.7		6.16937	0.0303653	0.634936	0.114615	-0.31436	0.392554	1.64032e+09	1.29126e+07	7.23313e+07	260834	3,10
T1U-147.7-1.5	2014-08-21	15:44:35	T1	Jasper	147.7		5.53254	0.0458642	0.558506	0.114942	-0.586992	0.456133	1.64708e+09	1.29723e+07	7.25712e+07	261430	3,10
T1U-147.7-1.6	2014-08-21	16:03:47	T1	Jasper	147.7		5.83428	0.0379217	0.715711	0.0505758	-0.0196413	0.614808	1.72546e+09	1.35825e+07	7.60303e+07	274085	3,10
T1U-147.7-1.7	2014-08-21	16:22:34	T1	Jasper	147.7		5.1513	0.0278302	0.608792	0.144346	-0.79168	0.30709	1.51319e+09	1.1908e+07	6.66526e+07	240116	3,10
T1U-147.7-1.8	2014-08-21	16:41:17	T1	Jasper	147.7		6.73152	0.0214755	0.494841	0.113749	-0.282922	0.319167	1.7444e+09	1.37453e+07	7.69101e+07	277339	3,10
T1U-147.7-1.9	2014-08-21	17:00:00	T1	Jasper	147.7		5.94742	0.0244486	0.777256	0.0812193	-0.550541	0.27191	1.77532e+09	1.39775e+07	7.82382e+07	281747	3,10
T1U-147.7-1.10	2014-08-21	17:18:45	T1	Jasper	147.7		6.04985	0.0366937	0.479113	0.115708	0.129632	0.657024	1.66521e+09	1.31164e+07	7.34106e+07	264308	3,10
T1U-147.7-1.11	2014-08-21	17:37:30	T1	Jasper	147.7		6.653	0.018614	0.531888	0.0840322	-0.352909	0.305068	1.77133e+09	1.39476e+07	7.81035e+07	281708	3,10
T1U-147.7-1.12	2014-08-21	17:56:12	T1	Jasper	147.7		6.54225	0.0246284	0.630529	0.0914842	-0.584557	0.332985	1.7772e+09	1.39919e+07	7.8361e+07	282418	3,10
T1U-147.7-1.13	2014-08-21	18:14:56	T1	Jasper	147.7		6.8944	0.022446	0.472418	0.0976328	-0.474151	0.254365	1.86752e+09	1.47021e+07	8.23322e+07	296543	3,10
T1U-147.7-1.14	2014-08-21	18:33:56	T1	Jasper	147.7		4.76281	0.0217548	0.449247	0.100473	-0.814247	0.294388	1.63063e+09	1.28262e+07	7.18051e+07	258311	3,10
T1U-147.7-1.15	2014-08-21	18:52:54	T1	Jasper	147.7		6.38553	0.0215274	0.532186	0.0637354	-0.552963	0.274716	1.8354e+09	1.44474e+07	8.08918e+07	291565	3,10
T1U-147.7-1.16	2014-08-21	19:11:52	T1	Jasper	147.7		6.89259	0.021275	0.430548	0.0914195	-0.633376	0.256207	1.84346e+09	1.45143e+07	8.12707e+07	292721	3,10
Session#10
RUTTAN	normalising standard
RUTTAN-1.1	2014-08-21	23:15:54					1.27819	0.0220507	0.00643454	0.115884	-0.279309	0.237968	1.69981e+09	1.33439e+07	7.45912e+07	268165	3,10
RUTTAN-1.2	2014-08-21	1904-01-01 23:34:37					1.28235	0.0248973	-0.0921566	0.151763	-0.292464	0.254554	1.66752e+09	1.30779e+07	7.31657e+07	262759	3,10
RUTTAN-1.3	2014-08-22	1904-01-01 01:27:32					1.15072	0.0215391	-0.176084	0.0824337	-0.195007	0.31924	1.67132e+09	1.31164e+07	7.33272e+07	263327	3,10
RUTTAN-1.4	2014-08-22	1904-01-01 06:51:23					1.80507	0.0219499	0.0761296	0.0760132	0.192438	0.257349	1.70975e+09	1.34317e+07	7.50765e+07	269865	3,10
RUTTAN-1.5	2014-08-22	1904-01-01 07:10:06					1.04571	0.0187593	-0.0216628	0.0733348	0.185953	0.317206	1.62169e+09	1.27295e+07	7.11351e+07	255409	3,10
RUTTAN-1.6	2014-08-22	1904-01-01 13:30:34					1.16137	0.0217702	-0.0577236	0.0813496	-0.16747	0.265186	1.65204e+09	1.29731e+07	7.24902e+07	260083	3,10
RUTTAN-1.7	2014-08-22	1904-01-01 13:49:19					1.03956	0.022534	0.0438291	0.0804975	-0.17096	0.333151	1.59971e+09	1.25554e+07	7.01662e+07	251958	3,10
						mean	1.25185		-0.0316048		-0.103831
						std dev	0.262568		0.0856989		0.206153
BALMAT-1.1	2014-08-22	1904-01-01 00:50:01					15.6109	0.0216941	-0.0902565	0.0893572	-0.0429489	0.30896	1.63202e+09	1.29068e+07	7.26378e+07	264339	3,10
BALMAT-1.2	2014-08-22	1904-01-01 01:08:46					14.6089	0.023623	0.0796452	0.0669746	-0.368826	0.215651	1.58259e+09	1.25059e+07	7.0366e+07	255719	3,10
BALMAT-1.3	2014-08-22	1904-01-01 08:06:33					14.6569	0.022554	-0.0794996	0.118882	-0.570221	0.240995	1.58051e+09	1.24924e+07	7.02757e+07	255550	3,10
BALMAT-1.4	2014-08-22	1904-01-01 15:04:14					14.9273	0.021862	0.0717457	0.0691995	-0.170879	0.245402	1.62017e+09	1.28117e+07	7.20663e+07	261925	3,10
						mean	14.951		-0.00459131		-0.288219
						std dev	0.461726		0.0928671		0.230903
MAINE-1.1	2014-08-21	1904-01-01 23:53:23					-20.4887	0.021186	0.0978344	0.061489	-0.345157	0.315296	1.81879e+09	1.41204e+07	7.80493e+07	274396	3,10
MAINE-1.2	2014-08-22	1904-01-01 00:12:08					-20.5495	0.0178017	0.16803	0.122227	-0.426708	0.294095	1.78255e+09	1.38345e+07	7.65e+07	269121	3,10
MAINE-1.3	2014-08-22	1904-01-01 00:30:53					-19.5931	0.0221168	0.0779925	0.0910977	0.20817	0.250035	1.8697e+09	1.45198e+07	8.03101e+07	282701	3,10
MAINE-1.4	2014-08-22	1904-01-01 07:28:50					-19.7459	0.0214445	0.0402945	0.098317	0.0173739	0.267515	1.78519e+09	1.386e+07	7.66824e+07	270231	3,10
MAINE-1.5	2014-08-22	1904-01-01 07:47:32					-19.4563	0.0181313	-0.0168735	0.0717225	-0.265307	0.248181	1.70875e+09	1.32683e+07	7.34125e+07	258779	3,10
MAINE-1.6	2014-08-22	1904-01-01 14:08:03					-19.7906	0.019522	0.0348915	0.138373	-0.273101	0.234878	1.72961e+09	1.34251e+07	7.43025e+07	261697	3,10
MAINE-1.7	2014-08-22	1904-01-01 14:26:46					-20.5538	0.0247982	0.103878	0.0633814	-0.210383	0.293289	1.79872e+09	1.3965e+07	7.72233e+07	272133	3,10
MAINE-1.8	2014-08-22	1904-01-01 14:45:28					-20.8299	0.0199536	0.112529	0.0929542	-0.0801786	0.302857	1.768e+09	1.37176e+07	7.58624e+07	267054	3,10
						mean	-20.126		0.0773221		-0.171911
						std dev	0.531704		0.0568684		0.208424
T1S-113.95C-1.1	2014-08-22	1904-01-01 01:47:01	T1	Grey mudstone	113.95		4.13168	0.0283296	0.697415	0.125283	-0.9079	0.278613	1.72332e+09	1.35593e+07	7.5844e+07	273074	3,10
T1S-113.95C-1.2	2014-08-22	1904-01-01 02:06:03	T1	Grey mudstone	113.95		3.02828	0.0236268	0.6059	0.0989769	-1.17041	0.371315	1.51544e+09	1.19149e+07	6.66323e+07	239722	3,10
T1S-113.95C-1.3	2014-08-22	1904-01-01 02:25:24	T1	Grey mudstone	113.95		6.16481	0.0197952	0.610226	0.0630514	-0.658432	0.262169	1.77869e+09	1.40112e+07	7.83978e+07	282498	3,10
T1S-113.95C-1.4	2014-08-22	1904-01-01 02:44:46	T1	Grey mudstone	113.95		5.15987	0.0198261	0.565006	0.0990132	-1.14971	0.270694	1.72154e+09	1.35536e+07	7.58424e+07	273138	3,10
T1S-113.95C-1.5	2014-08-22	1904-01-01 03:04:07	T1	Grey mudstone	113.95		2.07188	0.0234451	0.613434	0.0696194	-1.34064	0.420871	1.39484e+09	1.09614e+07	6.12653e+07	219512	3,10
T1S-113.95C-1.6	2014-08-22	1904-01-01 03:23:04	T1	Grey mudstone	113.95		2.32676	0.0241357	0.553812	0.0945588	-1.05199	0.291147	1.4202e+09	1.11614e+07	6.23989e+07	224127	3,10
T1S-113.95C-1.7	2014-08-22	1904-01-01 03:42:26	T1	Grey mudstone	113.95		2.05751	0.0278298	0.538552	0.0842258	-0.895026	0.336595	1.36469e+09	1.07281e+07	5.99414e+07	215202	3,10
T1S-113.95C-1.8	2014-08-22	1904-01-01 04:01:26	T1	Grey mudstone	113.95		2.3656	0.024684	0.617184	0.140915	-1.20809	0.300146	1.53453e+09	1.20606e+07	6.74208e+07	242394	3,10
T1S-113.95C-1.9	2014-08-22	1904-01-01 04:20:26	T1	Grey mudstone	113.95		0.0550313	0.0267122	0.487173	0.110122	-1.03306	0.32917	1.41122e+09	1.1077e+07	6.18129e+07	221546	3,10
T1S-113.95A-1.1	2014-08-22	1904-01-01 04:58:36	T1	Grey mudstone	113.95		2.98953	0.0261045	0.769217	0.0633335	-1.12096	0.270958	1.62066e+09	1.27409e+07	7.12492e+07	256275	3,10
T1S-113.95A-1.2	2014-08-22	1904-01-01 05:17:21	T1	Grey mudstone	113.95		2.77169	0.0238322	0.554673	0.0869517	-0.480659	0.320877	1.63673e+09	1.28638e+07	7.19093e+07	258261	3,10
T1S-113.95A-1.3	2014-08-22	1904-01-01 05:36:04	T1	Grey mudstone	113.95		2.63408	0.0226497	0.720525	0.117191	-1.24213	0.310548	1.72046e+09	1.35324e+07	7.55725e+07	271599	3,10
T1S-113.95A-1.4	2014-08-22	1904-01-01 05:54:50	T1	Grey mudstone	113.95		3.2158	0.0219713	0.651069	0.114208	-0.903916	0.255749	1.78896e+09	1.4057e+07	7.86226e+07	282681	3,10
T1S-113.95A-1.5	2014-08-22	1904-01-01 06:13:33	T1	Grey mudstone	113.95		3.02542	0.0222457	0.620154	0.0710436	-0.747128	0.27831	1.69629e+09	1.3339e+07	7.45646e+07	268018	3,10
T1S-113.95A-1.6	2014-08-22	1904-01-01 06:32:16	T1	Grey mudstone	113.95		3.32358	0.0204275	0.691303	0.0812658	-0.571823	0.287837	1.79897e+09	1.41429e+07	7.90812e+07	284435	3,10
T1S-113.95A-1.7	2014-08-22	1904-01-01 08:25:43	T1	Grey mudstone	113.95		2.89314	0.0211043	0.732089	0.126832	-0.730638	0.290863	1.67584e+09	1.31706e+07	7.36243e+07	264442	3,10
T1S-113.95A-1.8	2014-08-22	1904-01-01 08:44:43	T1	Grey mudstone	113.95		2.6637	0.0214867	0.555217	0.158632	-0.626142	0.30044	1.64902e+09	1.29529e+07	7.24302e+07	260278	3,10
T1S-113.95A-1.9	2014-08-22	1904-01-01 09:03:29	T1	Grey mudstone	113.95		1.30758	0.0251447	0.569077	0.0774533	-0.774447	0.297377	1.58219e+09	1.24287e+07	6.94321e+07	249470	3,10
T1S-113.95A-1.10	2014-08-22	1904-01-01 09:22:13	T1	Grey mudstone	113.95		2.48653	0.0213233	0.715715	0.129159	-0.928316	0.303313	1.57915e+09	1.2412e+07	6.93756e+07	249149	3,10
T1S-149.43A-1.1	2014-08-22	1904-01-01 09:41:17	T1	Jasper	149.43		6.3606	0.0201458	0.495104	0.117638	-0.550595	0.29128	1.76507e+09	1.38972e+07	7.77767e+07	280418	3,10
T1S-149.43A-1.2	2014-08-22	1904-01-01 10:00:17	T1	Jasper	149.43		6.86287	0.0213796	0.640158	0.0762361	-0.725766	0.260578	1.80275e+09	1.42013e+07	7.95345e+07	286799	3,10
T1S-149.43D-1.1	2014-08-22	1904-01-01 10:19:37	T1	Jasper	149.43		5.24712	0.0473322	0.522405	0.181232	-0.0366949	0.515636	1.61607e+09	1.26995e+07	7.1198e+07	256557	3,10
T1S-149.43D-1.2	2014-08-22	1904-01-01 10:38:49	T1	Jasper	149.43		4.83017	0.0345922	0.364686	0.122423	-1.00975	0.452578	1.50638e+09	1.18558e+07	6.63477e+07	239098	3,10
T1S-149.43D-1.3	2014-08-22	1904-01-01 10:58:00	T1	Jasper	149.43		5.2348	0.0388793	0.408378	0.080141	-0.850706	0.557419	1.55955e+09	1.22714e+07	6.86997e+07	247484	3,10
T1S-149.43D-1.4	2014-08-22	1904-01-01 11:17:12	T1	Jasper	149.43		5.19391	0.0436302	0.483876	0.177017	-1.1795	0.674226	1.63343e+09	1.28729e+07	7.19535e+07	259091	3,10
T1S-113.95B-1.1	2014-08-22	1904-01-01 11:36:14	T1	Grey mudstone	113.95		2.64309	0.0226989	0.398039	0.097739	-1.07988	0.299158	1.58296e+09	1.24458e+07	6.95747e+07	249752	3,10
T1S-113.95B-1.2	2014-08-22	1904-01-01 11:55:14	T1	Grey mudstone	113.95		3.42697	0.022306	0.628136	0.136196	-0.971377	0.260178	1.66166e+09	1.30677e+07	7.30826e+07	262776	3,10
T1S-113.95B-1.3	2014-08-22	1904-01-01 12:14:11	T1	Grey mudstone	113.95		3.3062	0.0196858	0.702417	0.100597	-0.866426	0.274767	1.67526e+09	1.31748e+07	7.36656e+07	264930	3,10
T1S-113.95B-1.4	2014-08-22	1904-01-01 12:33:19	T1	Grey mudstone	113.95		2.82856	0.0236298	0.469703	0.139321	-1.26265	0.323192	1.59962e+09	1.25775e+07	7.02893e+07	252186	3,10
T1S-113.95B-1.5	2014-08-22	1904-01-01 12:52:05	T1	Grey mudstone	113.95		2.89757	0.0190391	0.689393	0.0733365	-1.25396	0.262786	1.60495e+09	1.26166e+07	7.05453e+07	253325	3,10
T1S-113.95B-1.6	2014-08-22	1904-01-01 13:11:02	T1	Grey mudstone	113.95		2.57227	0.0267161	0.396647	0.111079	-1.36066	0.304635	1.45835e+09	1.14529e+07	6.40686e+07	229947	3,10
Session#11
RUTTAN	normalising standard
RUTTAN-1.1	2014-08-22	17:22:15					1.16067	0.0215109	-0.0217485	0.123045	-0.397457	0.363547	1.70574e+09	1.33891e+07	7.48413e+07	268639	3,10
RUTTAN-1.2	2014-08-22	17:41:22					1.28775	0.0227316	-0.0532772	0.125274	-0.095423	0.249493	1.69714e+09	1.3319e+07	7.44476e+07	267096	3,10
RUTTAN-1.3	2014-08-22	19:33:44					1.16813	0.0240049	0.00711991	0.0738087	-0.421768	0.291464	1.63901e+09	1.28518e+07	7.1893e+07	258085	3,10
RUTTAN-1.4	2014-08-23	00:18:21					1.6355	0.0209433	-0.00372908	0.125436	0.0663859	0.273709	1.74722e+09	1.37118e+07	7.669e+07	275621	3,10
RUTTAN-1.6	2014-08-23	05:40:28					1.1593	0.0218791	-0.0404649	0.110725	0.176657	0.27799	1.64032e+09	1.28758e+07	7.19322e+07	258433	3,10
RUTTAN-1.7	2014-08-23	05:59:13					1.20425	0.0238614	0.0816925	0.0922029	-0.122781	0.231279	1.64386e+09	1.28988e+07	7.21142e+07	258838	3,10
RUTTAN-1.9	2014-08-23	11:20:10					1.00601	0.0231794	0.00534169	0.0568954	0.268901	0.288938	1.61274e+09	1.26559e+07	7.07402e+07	253751	3,10
						mean	1.23166		-0.0035808		-0.0750693
						std dev	0.196729		0.0440188		0.267244
BALMAT-1.1	2014-08-22	18:56:16					15.2327	0.0193837	0.130894	0.0723426	0.0221525	0.218003	1.64448e+09	1.2999e+07	7.31606e+07	265928	3,10
BALMAT-1.2	2014-08-22	19:15:01					14.9862	0.0221286	-0.113627	0.118026	0.376178	0.27762	1.5994e+09	1.26445e+07	7.11203e+07	258788	3,10
BALMAT-1.3	2014-08-23	01:15:46					14.7822	0.0236535	-0.0724842	0.112236	-0.168014	0.372236	1.61892e+09	1.27934e+07	7.19915e+07	261704	3,10
BALMAT-1.4	2014-08-23	06:55:31					14.5805	0.0225646	0.0614374	0.135949	0.194513	0.252017	1.55989e+09	1.23258e+07	6.93507e+07	252309	3,10
BALMAT-1.5	2014-08-23	12:16:50					14.3076	0.0215147	-0.138116	0.12458	0.260865	0.326551	1.55666e+09	1.22996e+07	6.91839e+07	250970	3,10
						mean	14.7779		-0.0263792		0.137139
						std dev	0.357234		0.116908		0.213354
MAINE-1.1	2014-08-22	18:00:06					-19.6398	0.0213645	0.288044	0.105144	0.280792	0.239131	1.91159e+09	1.48406e+07	8.20992e+07	289180	3,10
MAINE-1.2*	2014-08-22	18:18:48					-17.1616	0.0320733	-0.028461	0.178648	0.0518502	0.521597	9.39826e+08	7.31028e+06	4.05175e+07	143314	3,10
MAINE-1.3	2014-08-22	18:37:30					-19.5065	0.0194222	0.220388	0.115745	-0.306841	0.269121	1.74012e+09	1.35132e+07	7.4756e+07	263452	3,10
MAINE-1.4	2014-08-23	00:38:21					-20.9558	0.0199701	0.139811	0.0760071	0.137904	0.230572	1.81682e+09	1.41052e+07	7.80017e+07	274473	3,10
MAINE-1.5	2014-08-23	00:57:03					-20.6781	0.0238661	0.0884451	0.099053	-0.120171	0.329287	1.76426e+09	1.36957e+07	7.57071e+07	266185	3,10
MAINE-1.6	2014-08-23	06:18:00					-20.918	0.017631	-0.0722554	0.104049	-0.107971	0.253211	1.72251e+09	1.33696e+07	7.39027e+07	259698	3,10
MAINE-1.7	2014-08-23	06:36:45					-20.3257	0.0207561	0.114304	0.0974345	-0.393264	0.256154	1.75025e+09	1.35865e+07	7.51345e+07	264463	3,10
MAINE-1.9	2014-08-23	11:39:18					-19.9078	0.0211944	0.0327547	0.103158	0.151941	0.259791	1.7018e+09	1.3215e+07	7.30729e+07	257187	3,10
MAINE-1.8	2014-08-23	11:58:04					-20.2747	0.0176939	0.118687	0.0660246	-0.0535347	0.259378	1.7099e+09	1.32713e+07	7.33981e+07	258279	3,10
* data rejected
						mean	-19.9298		0.100191		-0.0399217
						std dev	1.16143		0.11337		0.219962
T1AA-152.2-1.1	2014-08-22	19:53:12	T1	Diamictite-sandstone	152.2		1.3043	0.0287675	-0.0184123	0.140349	-1.72331	0.344113	1.21559e+09	9.54422e+06	5.33384e+07	191191	3,10
T1AA-152.2-1.2	2014-08-22	20:12:11	T1	Diamictite-sandstone	152.2		2.38793	0.0246173	0.184611	0.0870691	-2.04446	0.424808	1.37211e+09	1.07809e+07	6.02659e+07	216117	3,10
T1AA-152.2-1.3	2014-08-22	20:31:12	T1	Diamictite-sandstone	152.2		1.93413	0.0188768	0.0484994	0.0787346	-1.75875	0.301798	1.68101e+09	1.32007e+07	7.38087e+07	264706	3,10
T1AA-152.2-1.4	2014-08-22	20:49:55	T1	Diamictite-sandstone	152.2		1.80316	0.0228836	0.00676207	0.128306	-1.36813	0.318641	1.67767e+09	1.31731e+07	7.36526e+07	264098	3,10
T1AA-152.2-1.5	2014-08-22	21:08:38	T1	Diamictite-sandstone	152.2		2.31016	0.021914	-0.0317455	0.117491	-1.21778	0.229173	1.70664e+09	1.34111e+07	7.49335e+07	269037	3,10
T1AA-152.2-1.6	2014-08-22	21:27:48	T1	Diamictite-sandstone	152.2		1.50729	0.0372759	-0.0295662	0.0888586	-1.85518	0.395413	1.44548e+09	1.13445e+07	6.34423e+07	227636	3,10
T1AA-152.2-1.7	2014-08-22	21:46:46	T1	Diamictite-sandstone	152.2		2.33753	0.0229965	-0.0616347	0.0786954	-1.84089	0.278411	1.54607e+09	1.21399e+07	6.79118e+07	243654	3,10
T1AA-152.2-1.8	2014-08-22	22:05:57	T1	Diamictite-sandstone	152.2		2.4936	0.0347079	-0.353182	0.143788	-1.78623	0.424236	1.42839e+09	1.12165e+07	6.27028e+07	224976	3,10
T1AA-152.2-1.9	2014-08-22	22:24:43	T1	Diamictite-sandstone	152.2		2.11676	0.044918	-0.0412858	0.0794761	-1.73527	0.782775	1.6197e+09	1.27191e+07	7.11655e+07	255858	3,10
T1AA-152.2-1.10	2014-08-22	22:43:40	T1	Diamictite-sandstone	152.2		1.72505	0.0225651	-0.0756584	0.107267	-1.64722	0.278119	1.47326e+09	1.15629e+07	6.46823e+07	231903	3,10
T1AA-152.2-1.11	2014-08-22	23:02:40	T1	Diamictite-sandstone	152.2		2.96876	0.0246147	-0.343433	0.156878	-1.92133	0.338871	1.16685e+09	9.17185e+06	5.13172e+07	184092	3,10
T1AA-152.2-1.12	2014-08-22	23:21:25	T1	Diamictite-sandstone	152.2		2.65197	0.0332561	-0.150696	0.122485	-1.67908	0.531995	1.41108e+09	1.10807e+07	6.19986e+07	222440	3,10
T1AA-152.2-1.13	2014-08-22	23:40:10	T1	Diamictite-sandstone	152.2		2.51115	0.0228068	0.020721	0.086588	-1.99366	0.284769	1.68784e+09	1.32515e+07	7.41401e+07	265887	3,10
T1AA-152.2-1.14	2014-08-22	23:59:10	T1	Diamictite-sandstone	152.2		3.07199	0.0486188	0.116425	0.0608044	-1.38843	0.535624	1.62842e+09	1.28007e+07	7.15958e+07	256727	3,10
T1AA-152.2-1.15	2014-08-23	01:34:58	T1	Diamictite-sandstone	152.2		2.60688	0.043223	0.0634318	0.0902001	-0.942982	0.627836	1.67657e+09	1.31651e+07	7.36466e+07	264466	3,10
T1AA-152.2-1.16	2014-08-23	01:53:44	T1	Diamictite-sandstone	152.2		3.42203	0.029713	-0.0380645	0.0814625	-1.37936	0.43327	1.63236e+09	1.28287e+07	7.17575e+07	257880	3,10
T1AA-152.2-1.17	2014-08-23	02:12:29	T1	Diamictite-sandstone	152.2		2.61989	0.0219283	-0.0625069	0.0990598	-1.6839	0.29279	1.56616e+09	1.23018e+07	6.88303e+07	247144	3,10
T1AA-152.2-1.18	2014-08-23	02:31:16	T1	Diamictite-sandstone	152.2		1.4625	0.0327312	0.0620139	0.0808997	-1.2323	0.351753	1.54148e+09	1.20998e+07	6.76442e+07	242873	3,10
T1AA-152.2-1.19	2014-08-23	02:50:01	T1	Diamictite-sandstone	152.2		3.04283	0.0329288	-0.0238524	0.106368	-1.38889	0.459965	1.57144e+09	1.23502e+07	6.90849e+07	248368	3,10
T1AA-152.2-1.20	2014-08-23	03:08:48	T1	Diamictite-sandstone	152.2		2.50465	0.0202167	0.0682538	0.103291	-1.43047	0.310753	1.6989e+09	1.33412e+07	7.46199e+07	267943	3,10
T1AA-152.2-1.21	2014-08-23	03:27:33	T1	Diamictite-sandstone	152.2		2.82917	0.0205297	-0.0264546	0.0808946	-1.45719	0.290714	1.74126e+09	1.36779e+07	7.6502e+07	274501	3,10
T1AA-152.2-1.22	2014-08-23	03:46:16	T1	Diamictite-sandstone	152.2		2.89459	0.0202522	0.0190001	0.104197	-1.66391	0.264554	1.7365e+09	1.36432e+07	7.63089e+07	274080	3,10
T1AA-152.2-1.23	2014-08-23	04:05:02	T1	Diamictite-sandstone	152.2		1.51761	0.0202739	-0.197128	0.135298	-0.945826	0.222525	1.7563e+09	1.37696e+07	7.69548e+07	275621	3,10
T1AA-152.2-1.1	2014-08-23	04:23:49	T1	Diamictite-sandstone	152.2		1.50603	0.0236379	-0.0276066	0.111723	-1.60964	0.226268	1.76565e+09	1.38587e+07	7.74581e+07	277499	3,10
T1AA-152.2-1.2	2014-08-23	04:42:34	T1	Diamictite-sandstone	152.2		-0.243048	0.0200976	0.00992079	0.109819	-2.05689	0.293381	1.62263e+09	1.27234e+07	7.10681e+07	254581	3,10
T1AA-152.2-1.4	2014-08-23	05:02:36	T1	Diamictite-sandstone	152.2		1.18158	0.0232818	0.0373282	0.111831	-1.65412	0.289384	1.6161e+09	1.26817e+07	7.08928e+07	254197	3,10
T1AA-152.2-1.5	2014-08-23	05:21:20	T1	Diamictite-sandstone	152.2		1.50464	0.0230201	-0.100328	0.113127	-1.76244	0.285946	1.66306e+09	1.30552e+07	7.298e+07	261398	3,10
T1AA-152.2-1.6	2014-08-23	07:14:40	T1	Diamictite-sandstone	152.2		2.05816	0.0201499	0.0284628	0.0992952	-1.46162	0.290876	1.79744e+09	1.411e+07	7.88548e+07	282490	3,10
T1AA-152.2-1.7	2014-08-23	07:33:23	T1	Diamictite-sandstone	152.2		2.02551	0.0213588	0.0671729	0.101831	-1.27047	0.344506	1.72644e+09	1.35596e+07	7.57901e+07	271725	3,10
T1AA-152.2-1.8	2014-08-23	07:52:06	T1	Diamictite-sandstone	152.2		1.94364	0.0239679	-0.025178	0.104338	-1.46714	0.287148	1.72225e+09	1.35128e+07	7.55614e+07	270878	3,10
T1AA-152.2-1.9	2014-08-23	08:10:52	T1	Diamictite-sandstone	152.2		1.75259	0.0181741	0.143247	0.101539	-1.62374	0.266429	1.61701e+09	1.27026e+07	7.10116e+07	254876	3,10
T1AA-152.2-1.10	2014-08-23	08:29:35	T1	Diamictite-sandstone	152.2		1.89961	0.0204642	-0.0119901	0.112527	-1.89467	0.291739	1.59048e+09	1.24849e+07	6.98239e+07	250423	3,10
T1AA-152.2-1.11	2014-08-23	08:48:22	T1	Diamictite-sandstone	152.2		1.56348	0.0193547	-0.0210314	0.0703054	-1.16634	0.288523	1.66062e+09	1.30347e+07	7.28475e+07	261372	3,10
T1AA-152.2-1.12	2014-08-23	09:07:05	T1	Diamictite-sandstone	152.2		3.07445	0.018798	0.0586064	0.0857302	-1.67834	0.297174	1.77322e+09	1.39289e+07	7.79016e+07	279718	3,10
T1AA-152.2-1.13	2014-08-23	09:26:08	T1	Diamictite-sandstone	152.2		1.62631	0.0247124	0.00545973	0.119015	-1.58402	0.265331	1.78302e+09	1.3994e+07	7.82419e+07	280552	3,10
T1AA-152.2-1.14	2014-08-23	09:44:51	T1	Diamictite-sandstone	152.2		2.03464	0.0366325	-0.101813	0.0510904	-1.24315	0.595294	1.74481e+09	1.37023e+07	7.66118e+07	274643	3,10
T1AA-152.2-1.15	2014-08-23	10:03:34	T1	Diamictite-sandstone	152.2		1.90387	0.0241324	0.00176902	0.0573738	-1.63194	0.317129	1.71722e+09	1.34789e+07	7.53521e+07	270114	3,10
T1AA-152.2-1.16	2014-08-23	10:22:18	T1	Diamictite-sandstone	152.2		1.6138	0.0203704	0.196806	0.0982319	-1.78743	0.205351	1.83557e+09	1.44143e+07	8.05762e+07	288716	3,10
T1AA-152.2-1.17	2014-08-23	10:41:03	T1	Diamictite-sandstone	152.2		2.33382	0.0288449	-0.01156	0.101308	-1.92652	0.450387	1.63997e+09	1.28807e+07	7.20284e+07	258462	3,10
T1AA-152.2-1.18	2014-08-23	10:59:46	T1	Diamictite-sandstone	152.2		2.23894	0.0231779	0.10078	0.0552973	-1.2917	0.423459	1.78555e+09	1.40171e+07	7.8376e+07	281014	3,10
Session#12
RUTTAN	normalising standard
RUTTAN-1.1	2014-08-23	16:53:48					0.99859	0.0227431	-0.0807487	0.114348	-0.277104	0.224098	1.66103e+09	1.30344e+07	7.28465e+07	261434	3,10
RUTTAN-1.2	2014-08-23	17:13:01					1.15819	0.0182211	0.0529957	0.0568742	-0.235213	0.252485	1.72184e+09	1.35144e+07	7.55573e+07	271311	3,10
RUTTAN-1.4	2014-08-24	00:39:14					1.57144	0.0219523	-0.0753188	0.077849	-0.0683454	0.265038	1.72971e+09	1.3575e+07	7.59133e+07	272534	3,10
RUTTAN-1.5	2014-08-24	00:58:47					1.50578	0.0235567	-0.00077668	0.12763	-0.0129721	0.293307	1.67619e+09	1.3158e+07	7.35686e+07	264091	3,10
RUTTAN-1.6	2014-08-24	07:27:12					1.17233	0.0230329	-0.0491863	0.0668402	0.151924	0.207466	1.67218e+09	1.31257e+07	7.33751e+07	263513	3,10
RUTTAN-1.7	2014-08-24	07:46:41					1.40355	0.0203328	0.00983102	0.103405	0.304638	0.270253	1.62052e+09	1.27234e+07	7.11093e+07	255307	3,10
RUTTAN-1.8	2014-08-24	14:32:52					1.30164	0.0248422	0.0391853	0.0759957	0.323794	0.297447	1.6286e+09	1.27845e+07	7.14566e+07	256744	3,10
RUTTAN-1.9	2014-08-24	14:52:21					0.835699	0.0191924	0.119143	0.0887467	0.0429088	0.29029	1.58185e+09	1.24122e+07	6.93748e+07	249196	3,10
RUTTAN-1.10	2014-08-24	21:37:53					0.819945	0.0236612	0.0415292	0.0675897	0.121875	0.262257	1.62184e+09	1.27261e+07	7.11076e+07	254943	3,10
						mean	1.19635		0.00629491		0.0390562
						std dev	0.274625		0.0657809		0.212322
BALMAT-1.1	2014-08-23	18:30:04					15.3368	0.0200866	-0.0128192	0.119259	0.228516	0.239354	1.72918e+09	1.36727e+07	7.69254e+07	279530	3,10
BALMAT-1.2	2014-08-23	18:49:35					15.5853	0.0227556	0.0301094	0.0823928	-0.0627132	0.230858	1.70322e+09	1.34648e+07	7.57938e+07	275619	3,10
BALMAT-1.3	2014-08-24	01:56:45					15.3275	0.0193239	0.010885	0.105236	-0.064439	0.193147	1.67846e+09	1.32748e+07	7.46811e+07	271569	3,10
BALMAT-1.4	2014-08-24	08:44:14					15.6939	0.0205284	0.039117	0.10351	0.165548	0.291967	1.65226e+09	1.30698e+07	7.35528e+07	267699	3,10
						mean	15.4859		0.0168231		0.0667279
						std dev	0.182996		0.0230034		0.152644
MAINE-1.1	2014-08-23	17:32:09					-20.9675	0.0205575	0.0144843	0.0747494	-0.147026	0.28168	1.71123e+09	1.32796e+07	7.34036e+07	258272	3,10
MAINE-1.2	2014-08-23	17:51:15					-20.8183	0.0221484	0.289913	0.0695518	-0.124185	0.260838	1.79074e+09	1.39007e+07	7.68402e+07	270364	3,10
MAINE-1.3	2014-08-23	18:10:21					-20.9686	0.0189481	0.380773	0.0671116	-0.0816402	0.312699	1.83409e+09	1.42388e+07	7.87046e+07	277042	3,10
MAINE-1.4	2014-08-24	01:18:32					-21.0407	0.0161534	0.142519	0.0814039	0.321069	0.189174	1.94497e+09	1.50962e+07	8.34404e+07	293410	3,10
MAINE-1.5	2014-08-24	01:37:38					-19.9892	0.018508	0.17086	0.119684	-0.186966	0.302081	1.79335e+09	1.39243e+07	7.70087e+07	271331	3,10
MAINE-1.6	2014-08-24	08:05:49					-19.7851	0.0166718	0.16819	0.0941401	-0.068861	0.266031	1.75975e+09	1.36673e+07	7.56052e+07	266491	3,10
MAINE-1.7	2014-08-24	08:25:07					-19.4343	0.0197491	0.100857	0.0820166	-0.43606	0.230006	1.79112e+09	1.39065e+07	7.69476e+07	271226	3,10
MAINE-1.8	2014-08-24	15:12:08					-19.6888	0.022117	0.0590108	0.113112	-0.382523	0.281703	1.73846e+09	1.35014e+07	7.46756e+07	263033	3,10
MAINE-1.9	2014-08-24	15:31:41					-19.601	0.0224996	0.167414	0.0916659	0.024609	0.276838	1.67447e+09	1.30075e+07	7.1933e+07	253399	3,10
						mean	-20.2548		0.166002		-0.120176
						std dev	0.676836		0.1122		0.221806
T3H-178.375-1.1	2014-08-23	19:10:55	T3	Laminated mudstone-carb	178.375	pyrrhot.	-2.30199	0.0231463	0.6354	0.0815292	-0.800629	0.276701	1.95288e+09	1.53121e+07	8.53929e+07	305628	3,10
T3H-178.375-1.2	2014-08-23	19:30:31	T3	Laminated mudstone-carb	178.375		-1.27134	0.0226188	0.747239	0.0547017	-0.986052	0.358714	1.79744e+09	1.4099e+07	7.86622e+07	281800	3,10
T3H-178.375-1.3	2014-08-23	19:50:06	T3	Laminated mudstone-carb	178.375	pyrrhot.	-0.982318	0.0200649	0.819253	0.0933572	-0.821324	0.230891	2.18158e+09	1.71144e+07	9.54538e+07	341517	3,10
T3H-178.375-1.4	2014-08-23	20:09:25	T3	Laminated mudstone-carb	178.375	pyrrhot.	-4.33369	0.0219486	0.84446	0.0455949	-0.752481	0.199196	2.37415e+09	1.85966e+07	1.0353e+08	369559	3,10
T3H-178.375-1.5	2014-08-23	20:28:44	T3	Laminated mudstone-carb	178.375	pyrrhot.	-3.66856	0.0172174	0.912821	0.0978461	-0.745091	0.195796	2.39402e+09	1.87552e+07	1.04507e+08	373252	3,10
T3H-178.375-1.6	2014-08-23	20:48:02	T3	Laminated mudstone-carb	178.375	pyrrhot.	-4.24387	0.0176116	1.07007	0.0545434	-0.61363	0.186617	2.48689e+09	1.94795e+07	1.08422e+08	386938	3,10
T3H-178.375-1.7	2014-08-23	21:07:21	T3	Laminated mudstone-carb	178.375	pyrrhot.	-5.65022	0.0224863	0.839649	0.0601487	-0.99791	0.254949	2.29476e+09	1.79685e+07	9.9998e+07	356451	3,10
T3H-178.375-1.8	2014-08-23	21:26:42	T3	Laminated mudstone-carb	178.375	pyrrhot.	-8.03795	0.0194864	1.03534	0.131081	-1.00159	0.278334	2.25325e+09	1.76083e+07	9.79162e+07	347969	3,10
T3H-178.375-1.9	2014-08-23	21:46:12	T3	Laminated mudstone-carb	178.375		-3.18093	0.0219446	0.581928	0.0943464	-0.886632	0.32598	1.65977e+09	1.30026e+07	7.24899e+07	258966	3,10
T3H-178.375-1.10	2014-08-23	22:05:19	T3	Laminated mudstone-carb	178.375		-4.45922	0.0306342	0.365589	0.13388	-1.30621	0.417336	1.53506e+09	1.20186e+07	6.69411e+07	238514	3,10
T3H-178.375-1.11	2014-08-23	22:24:48	T3	Laminated mudstone-carb	178.375		-2.70366	0.0242004	0.525645	0.0717152	-1.15626	0.267576	1.68777e+09	1.32282e+07	7.37542e+07	263897	3,10
T3H-178.375-1.12	2014-08-23	22:43:53	T3	Laminated mudstone-carb	178.375		-4.80008	0.0283808	0.350372	0.0814765	-1.09913	0.24583	1.54025e+09	1.20536e+07	6.71764e+07	239516	3,10
T3H-178.375-1.13	2014-08-23	23:02:57	T3	Laminated mudstone-carb	178.375		-4.25686	0.0281994	0.375391	0.0681088	-0.881314	0.303982	1.56461e+09	1.22552e+07	6.82776e+07	243689	3,10
T3H-178.375-1.14	2014-08-23	23:22:04	T3	Laminated mudstone-carb	178.375		-4.31803	0.0212528	0.599203	0.115001	-0.96271	0.293577	1.70789e+09	1.33742e+07	7.45028e+07	265987	3,10
T3H-178.375-1.15	2014-08-23	23:41:08	T3	Laminated mudstone-carb	178.375	pyrrhot.	-2.9103	0.0224374	0.625659	0.0724785	-0.91934	0.241435	1.94412e+09	1.523e+07	8.49307e+07	303373	3,10
T3H-178.375-1.16	2014-08-24	00:00:15	T3	Laminated mudstone-carb	178.375		-3.72176	0.0240627	0.497996	0.0738921	-0.851748	0.353019	1.79852e+09	1.40934e+07	7.85281e+07	280158	3,10
T3H-178.375-1.17	2014-08-24	00:19:24	T3	Laminated mudstone-carb	178.375		-4.74984	0.0213233	0.91225	0.106965	-1.02979	0.221039	1.6531e+09	1.29445e+07	7.20708e+07	257074	3,10
T3H-178.375-1.18	2014-08-24	02:16:19	T3	Laminated mudstone-carb	178.375		-4.14695	0.0224087	0.841193	0.0739075	-0.841447	0.215042	1.71556e+09	1.34423e+07	7.484e+07	267084	3,10
T3H-178.375-1.19	2014-08-24	02:35:26	T3	Laminated mudstone-carb	178.375		-4.37873	0.0203454	0.72719	0.111972	-1.18827	0.23465	1.74638e+09	1.3686e+07	7.61715e+07	272052	3,10
T3H-178.375-1.20	2014-08-24	02:54:31	T3	Laminated mudstone-carb	178.375		-2.7679	0.0428137	0.628042	0.142743	-0.52699	0.555877	1.64152e+09	1.28665e+07	7.1751e+07	256495	3,10
T3H-178.375-1.21	2014-08-24	03:13:39	T3	Laminated mudstone-carb	178.375		-5.74903	0.022348	0.62595	0.0984548	-0.998929	0.302611	1.64413e+09	1.28681e+07	7.16135e+07	255081	3,10
T3H-178.375-1.22	2014-08-24	03:33:08	T3	Laminated mudstone-carb	178.375		-3.92501	0.0231274	0.653615	0.0809079	-0.887735	0.252148	1.81267e+09	1.41983e+07	7.91143e+07	282603	3,10
T3H-178.375-1.23	2014-08-24	03:52:16	T3	Laminated mudstone-carb	178.375		-3.84893	0.0196196	0.758464	0.110229	-0.665578	0.260379	1.74832e+09	1.36944e+07	7.63002e+07	272600	3,10
T3H-178.375-1.24	2014-08-24	04:11:20	T3	Laminated mudstone-carb	178.375		-3.79183	0.0214866	0.699531	0.069536	-1.0256	0.308909	1.76538e+09	1.38309e+07	7.70454e+07	275173	3,10
T3H-178.375-1.25	2014-08-24	04:30:27	T3	Laminated mudstone-carb	178.375		-3.98088	0.0197197	0.724253	0.0834123	-1.32913	0.223419	1.87516e+09	1.46851e+07	8.18153e+07	292028	3,10
T3H-174.62-1.1	2014-08-24	04:49:59	T3	Mudstone	174.62		-2.04976	0.0212794	0.896653	0.087725	-0.709044	0.285022	1.6437e+09	1.28862e+07	7.18839e+07	256962	3,10
T3H-174.62-1.2	2014-08-24	05:09:27	T3	Mudstone	174.62		-4.16222	0.0287649	0.78387	0.0979959	-0.736341	0.281099	1.4522e+09	1.13786e+07	6.33685e+07	226259	3,10
T3H-174.62-1.3	2014-08-24	05:28:31	T3	Mudstone	174.62		-0.408622	0.0214824	0.882541	0.0912083	-1.23083	0.279281	1.43599e+09	1.12697e+07	6.28947e+07	225182	3,10
T3H-174.62-1.4	2014-08-24	05:47:59	T3	Mudstone	174.62		-2.81189	0.0231599	1.07827	0.106209	-1.31372	0.366632	1.39205e+09	1.09119e+07	6.08259e+07	217435	3,10
T3H-174.62-1.5	2014-08-24	06:07:20	T3	Mudstone	174.62		-3.09953	0.0234269	1.09747	0.0880918	-0.995481	0.285926	1.49996e+09	1.17604e+07	6.55213e+07	234083	3,10
T3H-174.62-1.6	2014-08-24	06:27:03	T3	Mudstone	174.62		-2.65591	0.0228433	1.03423	0.0970177	-0.952018	0.267414	1.60817e+09	1.26191e+07	7.031e+07	251319	3,10
T3H-174.62-1.8	2014-08-24	06:48:04	T3	Mudstone	174.62		-3.45116	0.0318822	1.10634	0.0624569	-0.598022	0.444477	1.66294e+09	1.30391e+07	7.26556e+07	260096	3,10
T3H-174.62-1.9	2014-08-24	07:07:27	T3	Mudstone	174.62		-2.30714	0.0208978	0.539552	0.0676006	-0.936741	0.26018	1.62475e+09	1.27371e+07	7.10516e+07	254444	3,10
T3H-174.62-1.10	2014-08-24	09:04:16	T3	Mudstone	174.62		-2.86079	0.024818	0.409693	0.07417	-0.855149	0.30472	1.60215e+09	1.25592e+07	7.00176e+07	250440	3,10
T3H-174.62-1.11	2014-08-24	09:23:52	T3	Mudstone	174.62		-3.17835	0.0341324	0.586003	0.0620277	-1.36604	0.282056	1.64513e+09	1.28909e+07	7.18721e+07	256619	3,10
T3H-174.62-1.12	2014-08-24	09:43:49	T3	Mudstone	174.62		-0.0833739	0.0192854	0.593567	0.0754375	-1.24953	0.288204	1.80574e+09	1.41674e+07	7.91085e+07	283658	3,10
T3H-174.62-1.13	2014-08-24	10:03:22	T3	Mudstone	174.62		-1.89581	0.0181613	0.700401	0.0890853	-1.10898	0.265352	2.07283e+09	1.62535e+07	9.06169e+07	323542	3,10
T3H-174.62-1.14	2014-08-24	10:22:50	T3	Mudstone	174.62		0.717156	0.0194722	0.352359	0.0849283	-1.51061	0.304257	1.45177e+09	1.13942e+07	6.3647e+07	227901	3,10
T3H-174.62-1.15	2014-08-24	10:42:26	T3	Mudstone	174.62		-1.02967	0.0185106	0.808082	0.0746549	-0.845499	0.227356	1.81879e+09	1.42689e+07	7.96064e+07	285119	3,10
T3H-174.62-1.16	2014-08-24	11:01:33	T3	Mudstone	174.62		-1.53344	0.0189027	0.56624	0.0964025	-1.14424	0.249239	1.98987e+09	1.55984e+07	8.70374e+07	311261	3,10
T3H-172.95-1.1	2014-08-24	11:20:41	T3	Mudstone	172.95		-5.48397	0.0156709	0.632456	0.0852255	-1.05928	0.190958	2.72486e+09	2.13199e+07	1.18682e+08	422717	3,10
T3H-172.95-1.2	2014-08-24	11:40:00	T3	Mudstone	172.95		-6.42296	0.0178255	0.987991	0.23792	-2.21857	0.444888	2.75204e+09	2.15282e+07	1.19764e+08	426675	3,10
T3H-172.95-1.3	2014-08-24	11:59:19	T3	Mudstone	172.95		-5.3204	0.015758	0.885555	0.0867341	-1.00126	0.183766	2.73823e+09	2.14214e+07	1.19226e+08	424596	3,10
T3H-172.95-1.4	2014-08-24	12:18:40	T3	Mudstone	172.95		-4.75474	0.0185401	0.999663	0.0952503	-0.592234	0.207448	2.62009e+09	2.05203e+07	1.14195e+08	407028	3,10
T3H-172.95-1.5	2014-08-24	12:37:54	T3	Mudstone	172.95		-1.80358	0.0201276	0.979287	0.066193	-1.15011	0.220808	2.0325e+09	1.59386e+07	8.88618e+07	317761	3,10
T3H-172.95-1.6	2014-08-24	12:57:01	T3	Mudstone	172.95		-3.33259	0.019733	0.778386	0.112143	-0.987599	0.296008	1.80983e+09	1.41815e+07	7.90337e+07	282282	3,10
T3H-172.95-1.7	2014-08-24	13:16:07	T3	Mudstone	172.95		-1.40166	0.022294	0.698906	0.0980732	-1.24644	0.291296	1.816e+09	1.425e+07	7.95239e+07	284746	3,10
T3H-172.95-1.8	2014-08-24	13:35:11	T3	Mudstone	172.95		-1.35462	0.0192663	0.775053	0.0608727	-1.20422	0.235056	1.75583e+09	1.37705e+07	7.68413e+07	275056	3,10
T3H-172.95-1.9	2014-08-24	13:54:15	T3	Mudstone	172.95		-2.07065	0.0239485	0.657599	0.0809373	-1.38897	0.265809	1.69903e+09	1.33216e+07	7.42872e+07	265706	3,10
T3H-172.95-1.10	2014-08-24	14:13:24	T3	Mudstone	172.95		-2.12156	0.0219954	0.612426	0.120016	-1.26781	0.221921	1.8602e+09	1.45913e+07	8.13156e+07	290686	3,10
T3H-172.95-1.11	2014-08-24	15:53:27	T3	Mudstone	172.95		-2.3126	0.0234319	0.784779	0.0502579	-0.624826	0.279363	1.90511e+09	1.49423e+07	8.32635e+07	297614	3,10
T3H-159.2-1.1	2014-08-24	16:12:38	T3	Laminated mudstone-carb	159.2		1.03549	0.0214969	0.845384	0.0878505	-1.26349	0.304396	1.80832e+09	1.41995e+07	7.93616e+07	284953	3,10
T3H-159.2-1.2	2014-08-24	16:31:43	T3	Laminated mudstone-carb	159.2		-0.959228	0.022846	0.660714	0.0716803	-0.981015	0.309684	1.74692e+09	1.37075e+07	7.64979e+07	273698	3,10
T3H-159.2-1.3	2014-08-24	16:50:47	T3	Laminated mudstone-carb	159.2		0.190198	0.0222185	0.633625	0.07355	-0.900715	0.245489	1.82678e+09	1.43432e+07	8.00815e+07	286770	3,10
T3H-159.2-1.4	2014-08-24	17:09:51	T3	Laminated mudstone-carb	159.2		-1.21181	0.0197231	0.753228	0.0660887	-1.1122	0.265554	1.75133e+09	1.37402e+07	7.66693e+07	274721	3,10
T3H-159.2-1.5	2014-08-24	17:28:56	T3	Laminated mudstone-carb	159.2		-0.212877	0.0210352	0.653348	0.107559	-0.502036	0.305237	1.82193e+09	1.42953e+07	7.97942e+07	285861	3,10
T3H-159.2-1.6	2014-08-24	17:48:03	T3	Laminated mudstone-carb	159.2		1.59891	0.0180406	0.642441	0.0852535	-0.937999	0.280747	1.8932e+09	1.48758e+07	8.30781e+07	298121	3,10
T3H-97.52-1.1	2014-08-24	18:07:12	T3	Carbonate	97.52		1.22303	0.0219815	0.764291	0.0709663	-1.01686	0.242872	1.78589e+09	1.40281e+07	7.83759e+07	281427	3,10
T3H-97.52-1.2	2014-08-24	18:26:19	T3	Carbonate	97.52		0.282087	0.0225719	0.586516	0.0924068	-1.01032	0.273316	1.73666e+09	1.36355e+07	7.61494e+07	272983	3,10
T3H-97.52-1.3	2014-08-24	18:45:23	T3	Carbonate	97.52		1.64023	0.0221526	0.547459	0.132667	-0.841774	0.27523	1.63197e+09	1.28188e+07	7.16392e+07	257266	3,10
T3H-97.52-1.4	2014-08-24	19:04:28	T3	Carbonate	97.52		1.58481	0.0212758	0.678037	0.103876	-1.31111	0.301091	1.70736e+09	1.34129e+07	7.49585e+07	269058	3,10
T3H-97.52-1.5	2014-08-24	19:23:32	T3	Carbonate	97.52		1.61172	0.0193924	0.642097	0.0953315	-0.731021	0.267498	1.83949e+09	1.44495e+07	8.07348e+07	289647	3,10
T3H-97.52-1.6	2014-08-24	19:42:41	T3	Carbonate	97.52		3.17168	0.0194322	0.76797	0.0768828	-0.545834	0.20175	1.74143e+09	1.36932e+07	7.65188e+07	274751	3,10
T3H-97.52-1.7	2014-08-24	20:01:46	T3	Carbonate	97.52		2.43989	0.0217476	0.872582	0.0942765	-0.990684	0.332989	1.61312e+09	1.26865e+07	7.09468e+07	255296	3,10
T3H-97.52-1.8	2014-08-24	20:20:50	T3	Carbonate	97.52		2.81017	0.0230133	0.817437	0.0998764	-0.816038	0.256303	1.84325e+09	1.44926e+07	8.09904e+07	290700	3,10
T3H-97.52-1.9	2014-08-24	20:39:54	T3	Carbonate	97.52		2.50051	0.0212091	0.783956	0.0679214	-0.574579	0.280312	1.76143e+09	1.38529e+07	7.74219e+07	278527	3,10
T3H-97.52-1.10	2014-08-24	20:58:59	T3	Carbonate	97.52		2.79945	0.0215981	0.892196	0.0678098	-1.00175	0.316758	1.80539e+09	1.41944e+07	7.93529e+07	285328	3,10
T3H-97.52-1.11	2014-08-24	21:18:03	T3	Carbonate	97.52		3.0171	0.0207487	0.953631	0.0829816	-0.788917	0.191851	1.90512e+09	1.49789e+07	8.3715e+07	300585	3,10
Session#13
RUTTAN	normalising standard
RUTTAN-1.4	2014-08-25	1904-01-01 08:11:10					1.1827	0.0225307	-0.0341644	0.101507	-0.124905	0.311984	1.6737e+09	1.31335e+07	7.34263e+07	263418	3,10
RUTTAN-1.5	2014-08-25	1904-01-01 08:30:13					1.26186	0.0242989	0.130999	0.101048	-0.333921	0.306367	1.64792e+09	1.2929e+07	7.23155e+07	259537	3,10
RUTTAN-1.6	2014-08-25	1904-01-01 10:12:56					1.18626	0.0242715	0.0619411	0.110394	-0.266148	0.232425	1.61507e+09	1.26743e+07	7.0847e+07	254236	3,10
RUTTAN-1.7	2014-08-25	1904-01-01 12:57:24					1.04474	0.0198691	-0.219152	0.095166	0.508119	0.321792	1.62525e+09	1.27493e+07	7.12903e+07	256005	3,10
RUTTAN-1.8	2014-08-25	1904-01-01 13:15:50					1.41659	0.0198244	0.0921342	0.11233	-0.196802	0.277175	1.6462e+09	1.29171e+07	7.22414e+07	259554	3,10
RUTTAN-1.9	2014-08-25	1904-01-01 17:35:02					1.26783	0.0235438	-0.0856383	0.0872536	0.148453	0.253638	1.60171e+09	1.25662e+07	7.0266e+07	252255	3,10
						mean	1.22666		-0.00898006		-0.0442009
						std dev	0.123021		0.130791		0.317859
BALMAT-1.3	2014-08-25	1904-01-01 08:49:47					15.354	0.0193288	0.0145867	0.121516	0.0940462	0.284221	1.68686e+09	1.33218e+07	7.50456e+07	272870	3,10
BALMAT-1.4	2014-08-25	1904-01-01 14:18:24					15.3827	0.0191291	0.130738	0.109456	0.3746	0.266982	1.65949e+09	1.31127e+07	7.38257e+07	268393	3,10
						mean	15.3684		0.0726624		0.234323
						std dev	0.0202385		0.0821315		0.198381
MAINE-1.4	2014-08-25	1904-01-01 09:10:12					-20.5271	0.0211285	0.264689	0.069762	0.212432	0.243749	1.77886e+09	1.37989e+07	7.63234e+07	268430	3,10
MAINE-1.5	2014-08-25	1904-01-01 13:36:30					-19.156	0.0238661	0.421355	0.0948527	-0.635884	0.275241	1.58242e+09	1.22856e+07	6.80047e+07	239498	3,10
MAINE-1.6	2014-08-25	1904-01-01 13:55:00					-19.8129	0.0221086	0.282217	0.110631	-0.429148	0.289871	1.72465e+09	1.33896e+07	7.40897e+07	260678	3,10
MAINE-1.7	2014-08-25	1904-01-01 17:54:11					-19.4082	0.0229458	-0.149834	0.130565	-0.362437	0.395451	1.79664e+09	1.39396e+07	7.72308e+07	272235	3,10
						mean	-19.726		0.204607		-0.303759
						std dev	0.59868		0.246469		0.363284
T1M-156.62-1.1	2014-08-25	1904-01-01 09:34:44	T1	Laminated BIF	156.62		-2.14217	0.0202771	1.05304	0.10276	-0.147451	0.294229	1.70597e+09	1.33747e+07	7.45723e+07	266865	3,10
T1M-156.62-1.2	2014-08-25	1904-01-01 09:53:41	T1	Laminated BIF	156.62		7.48692	0.0213547	1.07312	0.113119	-0.866782	0.261121	1.69546e+09	1.33551e+07	7.4834e+07	269969	3,10
T1M-156.62-1.5	2014-08-25	1904-01-01 11:21:57	T1	Laminated BIF	156.62		8.46872	0.0251699	1.94859	0.136892	-0.214751	0.38269	1.32325e+09	1.0439e+07	5.84508e+07	211043	3,10
T1M-156.62-1.6	2014-08-25	1904-01-01 11:40:40	T1	Laminated BIF	156.62		-3.80542	0.0198125	0.243125	0.0960797	-0.853977	0.25953	1.69948e+09	1.3291e+07	7.41517e+07	264643	3,10
T1M-156.62-1.7	2014-08-25	1904-01-01 11:59:22	T1	Laminated BIF	156.62		-1.89475	0.0218817	0.399509	0.106793	-0.727883	0.268375	1.688e+09	1.32312e+07	7.38016e+07	263682	3,10
T1M-156.62-1.8	2014-08-25	1904-01-01 12:18:07	T1	Laminated BIF	156.62		-1.41168	0.0194419	0.447599	0.119357	-0.627769	0.283309	1.67216e+09	1.31051e+07	7.31498e+07	262197	3,10
T1M-156.62-1.9	2014-08-25	1904-01-01 12:37:07	T1	Laminated BIF	156.62		6.87453	0.0222162	0.532823	0.0801951	-0.645269	0.300289	1.6809e+09	1.32306e+07	7.41491e+07	267365	3,10
T1M-156.62-1.10	2014-08-25	1904-01-01 14:44:34	T1	Laminated BIF	156.62		-6.53719	0.0207289	0.538136	0.0865009	0.0548495	0.27479	1.55668e+09	1.21717e+07	6.7747e+07	241353	3,10
T1M-159.80-1.1	2014-08-25	1904-01-01 15:03:53	T1	Jasper	159.8		-32.6693	0.0286087	-0.535123	0.110379	-0.61199	0.324924	1.38068e+09	1.06368e+07	5.85255e+07	203572	3,10
T1M-159.80-1.2	2014-08-25	1904-01-01 15:22:51	T1	Jasper	159.8		-30.3791	0.0236365	-0.351549	0.089301	-0.0430848	0.274447	1.5923e+09	1.22794e+07	6.76563e+07	236000	3,10
T1M-159.80-1.3	2014-08-25	1904-01-01 15:41:44	T1	Jasper	159.8		-32.2058	0.0234589	-0.380129	0.152957	-0.163177	0.265379	1.69152e+09	1.30384e+07	7.17252e+07	249366	3,10
T1M-159.80-1.4	2014-08-25	1904-01-01 16:00:30	T1	Jasper	159.8		-32.9347	0.024398	-0.314356	0.100264	0.525632	0.297177	1.52942e+09	1.17823e+07	6.48013e+07	225387	3,10
T1M-159.80-1.5	2014-08-25	1904-01-01 16:19:15	T1	Jasper	159.8		-31.8519	0.0243382	-0.0843451	0.10012	0.153317	0.363977	1.63701e+09	1.26212e+07	6.94532e+07	242056	3,10
T1M-159.80-1.7	2014-08-25	1904-01-01 16:57:02	T1	Jasper	159.8		-31.0254	0.0227408	-0.0261152	0.0789356	-0.0635896	0.291606	1.46554e+09	1.13035e+07	6.22263e+07	216955	3,10
T1M-159.80-1.8	2014-08-25	1904-01-01 17:15:47	T1	Jasper	159.8		-23.6957	0.0229635	-0.0866231	0.0749349	0.185596	0.290266	1.79449e+09	1.38837e+07	7.66106e+07	268103	3,10
Session#14
RUTTAN	normalising standard
RUTTAN-1.1	2014-08-25	1904-01-01 20:07:18					1.2648	0.0231952	-0.159367	0.103249	0.262428	0.303923	1.73294e+09	1.35932e+07	7.60258e+07	272688	3,10
RUTTAN-1.2	2014-08-25	1904-01-01 20:26:01					1.22911	0.0240651	-0.143797	0.103428	-0.165107	0.279252	1.7182e+09	1.3478e+07	7.5381e+07	270583	3,10
RUTTAN-1.3	2014-08-25	1904-01-01 20:44:44					1.44232	0.0238047	-0.0930939	0.0990696	0.479379	0.304269	1.74762e+09	1.3712e+07	7.66752e+07	275378	3,10
RUTTAN-1.4	2014-08-26	1904-01-01 03:24:42					0.965034	0.0224189	0.00841859	0.117858	-0.184066	0.321928	1.65647e+09	1.29997e+07	7.26414e+07	260665	3,10
RUTTAN-1.6	2014-08-26	1904-01-01 09:37:17					1.182	0.0202062	0.181979	0.0842709	-0.320013	0.24774	1.61926e+09	1.27028e+07	7.10286e+07	254730	3,10
RUTTAN-1.7	2014-08-26	1904-01-01 10:25:11					1.04074	0.0216888	0.171887	0.10874	-0.0531908	0.206536	1.6356e+09	1.28345e+07	7.17331e+07	257234	3,10
RUTTAN-1.8	2014-08-26	1904-01-01 14:38:38					1.18795	0.022082	0.0335056	0.0840577	0.358386	0.313805	1.62781e+09	1.27769e+07	7.14201e+07	256427	3,10
						mean	1.18742		-6.68629e-05		0.0539736
						std dev	0.154758		0.140592		0.309057
BALMAT-1.1	2014-08-25	1904-01-01 21:59:37					14.745	0.022395	0.0533209	0.0998167	0.450329	0.265335	1.59893e+09	1.26338e+07	7.10896e+07	258189	3,10
BALMAT-1.2	2014-08-25	1904-01-01 22:18:19					14.4456	0.0223364	-0.0848032	0.0913306	0.33783	0.209037	1.58885e+09	1.25455e+07	7.06229e+07	256542	3,10
BALMAT-1.3	2014-08-26	1904-01-01 04:30:38					14.5628	0.0224774	0.293562	0.127406	0.237501	0.324871	1.55708e+09	1.23042e+07	6.92114e+07	251351	3,10
BALMAT-1.4	2014-08-26	1904-01-01 11:09:17					14.1961	0.023301	-0.143827	0.0899859	0.830631	0.440466	1.50262e+09	1.18666e+07	6.67586e+07	242782	3,10
						mean	14.4874		0.0295631		0.464073
						std dev	0.229975		0.194426		0.259375
MAINE-1.1	2014-08-25	1904-01-01 21:03:28					-20.7838	0.0251853	0.028572	0.0854192	0.423988	0.231147	1.8237e+09	1.41545e+07	7.82386e+07	275273	3,10
MAINE-1.2	2014-08-25	1904-01-01 21:22:11					-19.6704	0.0206836	0.267396	0.10654	0.310783	0.363359	1.75828e+09	1.36511e+07	7.55142e+07	265981	3,10
MAINE-1.3	2014-08-25	1904-01-01 21:40:53					-19.7133	0.0224021	-0.0153587	0.0936403	0.549041	0.232386	1.70029e+09	1.31982e+07	7.30268e+07	257120	3,10
MAINE-1.4	2014-08-26	1904-01-01 03:53:09					-19.5452	0.0206241	0.195043	0.135914	0.307423	0.248398	1.67647e+09	1.30209e+07	7.20233e+07	253873	3,10
MAINE-1.5	2014-08-26	1904-01-01 04:11:54					-19.8331	0.0205575	0.197627	0.101135	0.475772	0.280294	1.73963e+09	1.35094e+07	7.47114e+07	263128	3,10
MAINE-1.6	2014-08-26	1904-01-01 10:06:13					-19.5026	0.0229534	0.180719	0.123002	0.13658	0.271637	1.56611e+09	1.21557e+07	6.72916e+07	237177	3,10
MAINE-1.7	2014-08-26	14:58:39					-19.7511	0.0201584	0.133518	0.0801576	0.524683	0.294379	1.65352e+09	1.28343e+07	7.10072e+07	250111	3,10
						mean	-19.8285		0.141074		0.389753
						std dev	0.43655		0.100685		0.146777
T3J_129.85-1.1	2014-08-25	1904-01-01 22:37:41	T3	Carbonate	129.85		11.8046	0.0228146	0.997438	0.0698095	-1.01475	0.22252	1.78989e+09	1.41374e+07	7.93515e+07	286995	3,10
T3J_129.85-1.2	2014-08-25	1904-01-01 22:56:41	T3	Carbonate	129.85		11.3183	0.0219597	1.14671	0.103488	-0.918291	0.328092	1.68575e+09	1.33152e+07	7.46917e+07	269962	3,10
T3J_129.85-1.3	2014-08-25	1904-01-01 23:15:58	T3	Carbonate	129.85		11.6977	0.0206224	1.17726	0.105673	-1.00315	0.235796	1.72994e+09	1.36647e+07	7.67006e+07	277484	3,10
T3J_129.85-1.4	2014-08-25	1904-01-01 23:34:57	T3	Carbonate	129.85		12.5866	0.0217019	1.18342	0.11719	-0.946217	0.259085	1.76029e+09	1.39084e+07	7.80938e+07	282668	3,10
T3J_129.85-1.5	2014-08-25	1904-01-01 23:54:11	T3	Carbonate	129.85		11.8329	0.0243811	1.15244	0.0989174	-0.909658	0.278563	1.6909e+09	1.33608e+07	7.49851e+07	271326	3,10
T3J_129.85-1.6	2014-08-26	1904-01-01 00:13:23	T3	Carbonate	129.85		11.8173	0.0228688	1.10559	0.102128	-0.923666	0.290107	1.69924e+09	1.34273e+07	7.53638e+07	272786	3,10
T3J_129.85-1.7	2014-08-26	1904-01-01 00:32:37	T3	Carbonate	129.85		10.7489	0.0195546	1.17999	0.135094	-0.720938	0.290479	1.82854e+09	1.44375e+07	8.09883e+07	292885	3,10
T3J_129.85-1.8	2014-08-26	1904-01-01 00:51:35	T3	Carbonate	129.85		9.37137	0.0270387	0.635514	0.132732	-0.809078	0.448155	1.36264e+09	1.07491e+07	6.0283e+07	217864	3,10
T3J_129.85-1.9	2014-08-26	1904-01-01 01:10:18	T3	Carbonate	129.85		13.998	0.021101	1.25793	0.0833379	-1.12651	0.236915	1.61097e+09	1.27426e+07	7.1604e+07	259677	3,10
T3J_129.85-1.10	2014-08-26	1904-01-01 01:29:34	T3	Carbonate	129.85		10.5887	0.0194951	1.2117	0.128957	-0.942698	0.249011	1.72453e+09	1.36181e+07	7.63836e+07	276103	3,10
T3J_129.85-1.11	2014-08-26	1904-01-01 01:48:46	T3	Carbonate	129.85		11.344	0.0236724	1.10617	0.112132	-1.03618	0.19061	1.65621e+09	1.30851e+07	7.34035e+07	265594	3,10
T3J_129.85-1.12	2014-08-26	1904-01-01 02:07:58	T3	Carbonate	129.85		11.4334	0.0261993	1.06307	0.100419	-1.29472	0.266289	1.6446e+09	1.29947e+07	7.28938e+07	263854	3,10
T3J_129.85-1.13	2014-08-26	2:27:09	T3	Carbonate	129.85		11.5662	0.0214139	1.06881	0.0658655	-0.964897	0.241316	1.66291e+09	1.31324e+07	7.37038e+07	266687	3,10
T3J_129.85-1.14	2014-08-26	1904-01-01 02:46:21	T3	Carbonate	129.85		12.2442	0.0246099	1.32594	0.090161	-1.10144	0.325555	1.73383e+09	1.3699e+07	7.69011e+07	278259	3,10
T3J_129.85-1.15	2014-08-26	1904-01-01 03:05:33	T3	Carbonate	129.85		11.191	0.0227981	1.5532	0.136606	-0.84993	0.307689	1.77983e+09	1.40625e+07	7.89034e+07	285903	3,10
T3J_129.85-1.16	2014-08-26	1904-01-01 04:50:12	T3	Carbonate	129.85		9.76843	0.0225775	1.32684	0.141719	-1.14248	0.279704	1.71798e+09	1.35566e+07	7.60252e+07	274452	3,10
T3J_129.85-1.17	2014-08-26	1904-01-01 05:09:49	T3	Carbonate	129.85		15.0031	0.0238866	1.36952	0.102864	-0.433257	0.290953	1.62362e+09	1.28555e+07	7.22034e+07	261855	3,10
T3J_129.85-1.18	2014-08-26	1904-01-01 05:28:51	T3	Carbonate	129.85		10.1578	0.0246782	1.24165	0.0743026	-0.919288	0.302308	1.72083e+09	1.3588e+07	7.62129e+07	275805	3,10
T3J_129.85-1.19	2014-08-26	1904-01-01 05:48:06	T3	Carbonate	129.85		11.2633	0.0192082	1.30224	0.126432	-0.821531	0.292904	1.59768e+09	1.26169e+07	7.07913e+07	256145	3,10
T3J_129.85-1.20	2014-08-26	1904-01-01 06:07:05	T3	Carbonate	129.85		11.4532	0.0212815	0.929519	0.0994205	-1.12867	0.288005	1.54472e+09	1.22028e+07	6.84372e+07	247303	3,10
T3J_129.85-1.21	2014-08-26	1904-01-01 06:26:05	T3	Carbonate	129.85		11.0923	0.0186678	1.26562	0.0869733	-1.35585	0.266518	1.80829e+09	1.42806e+07	8.01182e+07	289831	3,10
T3J_129.85-1.22	2014-08-26	1904-01-01 06:45:05	T3	Carbonate	129.85		10.3629	0.0226759	0.944914	0.101371	-0.751683	0.32545	1.72224e+09	1.35951e+07	7.62362e+07	275670	3,10
T3J_129.85-1.24	2014-08-26	1904-01-01 07:05:21	T3	Carbonate	129.85		10.8649	0.0390497	0.957417	0.056647	-0.759975	0.409164	1.56378e+09	1.23479e+07	6.92834e+07	250436	3,10
T3J_172.95-1.1	2014-08-26	1904-01-01 07:43:37	T3	Mudstone	172.95		-3.3505	0.0191269	0.404703	0.125434	-0.409423	0.201393	1.87504e+09	1.46792e+07	8.1852e+07	292422	3,10
T3J_172.95-1.2	2014-08-26	1904-01-01 08:02:22	T3	Mudstone	172.95		-3.71095	0.021759	0.189001	0.11805	-0.589095	0.311531	1.66688e+09	1.30569e+07	7.27895e+07	259717	3,10
T3J_172.95-1.3	2014-08-26	1904-01-01 08:21:05	T3	Mudstone	172.95		-2.20923	0.0306293	0.260179	0.115568	-0.583557	0.405985	1.74137e+09	1.36477e+07	7.61275e+07	272064	3,10
T3J_172.95-1.4	2014-08-26	1904-01-01 08:39:50	T3	Mudstone	172.95		-1.91786	0.0302366	0.645743	0.0833117	0.569876	0.69085	1.73142e+09	1.3592e+07	7.56978e+07	271278	3,10
T3J_172.95-1.5	2014-08-26	1904-01-01 08:58:50	T3	Mudstone	172.95		-3.11469	0.0382074	0.751302	0.050473	-0.127834	0.531306	1.78153e+09	1.39608e+07	7.78054e+07	277730	3,10
T3J_172.95-1.6	2014-08-26	1904-01-01 09:17:36	T3	Mudstone	172.95		-2.69715	0.0366187	0.807578	0.057307	-0.482149	0.567805	1.77608e+09	1.39207e+07	7.75899e+07	277349	3,10
T3J_172.95-1.7	2014-08-26	1904-01-01 11:28:40	T3	Mudstone	172.95		-3.34606	0.0194473	0.695169	0.111749	-0.741123	0.241756	1.78354e+09	1.39721e+07	7.78677e+07	277839	3,10
T3J_172.95-1.8	2014-08-26	1904-01-01 11:47:38	T3	Mudstone	172.95		-2.64844	0.0196466	1.02379	0.097241	-0.762164	0.23459	1.66811e+09	1.30768e+07	7.28766e+07	260531	3,10
T3J_172.95-1.9	2014-08-26	1904-01-01 12:06:35	T3	Mudstone	172.95		-1.79082	0.019081	0.961919	0.0804263	-0.45838	0.307072	1.95973e+09	1.53648e+07	8.56796e+07	306248	3,10
T3J_164.6S_1.4	2014-08-26	1904-01-01 13:22:52	T3	Mudstone-pyrite layers	164.6		-4.8857	0.02439	0.547027	0.0994149	-1.04489	0.366776	1.50726e+09	1.17983e+07	6.57353e+07	234132	3,10
T3J_164.6S_1.5	2014-08-26	1904-01-01 13:41:40	T3	Mudstone-pyrite layers	164.6		-6.33274	0.0186138	0.854997	0.101904	-0.920712	0.232456	1.98973e+09	1.55617e+07	8.65525e+07	308147	3,10
T3J_164.6S_1.6	2014-08-26	1904-01-01 14:00:38	T3	Mudstone-pyrite layers	164.6		-5.37426	0.0234718	1.04947	0.0960855	-0.63352	0.255169	1.726e+09	1.35062e+07	7.51664e+07	267806	3,10
T3J_164.6M-1.1	2014-08-26	1904-01-01 14:19:25	T3	Mudstone-pyrite layers	164.6		-2.63853	0.0200889	0.406545	0.0977117	-0.978402	0.283297	1.7671e+09	1.38515e+07	7.72096e+07	275669	3,10
Session#15
RUTTAN	normalising standard
RUTTAN-1.1	2010-10-06	11:05:08					1.27518	0.021432	0.0404281	0.0906544	0.139913	0.309973	1.77075e+09	1.38978e+07	7.76073e+07	278656	4, 10
RUTTAN-1.2	2010-10-06	11:27:25					1.14335	0.0230796	0.151347	0.130697	-0.261435	0.31375	1.71439e+09	1.34515e+07	7.51431e+07	269407	4, 10
RUTTAN-1.3	2010-10-06	11:49:41					1.00575	0.0243244	0.0101845	0.0946287	0.0748853	0.273333	1.71389e+09	1.34487e+07	7.51127e+07	269190	4, 10
RUTTAN-1.4	2010-10-06	16:27:55					1.40456	0.0232052	-0.209746	0.126459	0.0637663	0.325945	1.80297e+09	1.41546e+07	7.90729e+07	284097	4, 10
						mean	1.20721		-0.00194653		0.00428226
						std dev	0.171492		0.151242		0.1803
BALMAT-1.1	2010-10-06	13:46:03					15.4315	0.0224241	-0.0662266	0.145466	0.343393	0.321977	1.68559e+09	1.33173e+07	7.49314e+07	272178	4, 10
BALMAT-1.2	2010-10-06	14:08:11					15.352	0.028198	-0.078785	0.161288	-0.541646	0.289846	1.65592e+09	1.30922e+07	7.36164e+07	267617	4, 10
						mean	15.3918		-0.0725058		-0.0991263
						std dev	0.056216		0.00888013		0.625817
MAINE-1.1	2010-10-06	12:12:39					-20.4682	0.0234028	0.0173701	0.102746	-0.301826	0.305317	1.76904e+09	1.37183e+07	7.58486e+07	266721	4, 10
MAINE-1.2	2010-10-06	12:36:14					-21.0947	0.0225041	0.0109845	0.0891063	-0.0475182	0.252969	1.84681e+09	1.433e+07	7.91543e+07	278464	4, 10
MAINE-1.3	2010-10-06	16:50:40					-20.6434	0.0240956	0.0666993	0.0597741	-0.119705	0.29873	1.9358e+09	1.50301e+07	8.30527e+07	292118	4, 10
						mean	-20.7354		0.0316846		-0.15635
						std dev	0.323225		0.0304912		0.131055
T3J_164.6M-1.2	2010-10-06	14:35:31	T3	Mudstone-pyrite layers	164.6		0.0554979	0.0228452	0.650128	0.0818701	-1.43427	0.252842	1.9234e+09	1.50964e+07	8.41946e+07	301513	4, 10
T3J_164.6M-1.3	2010-10-06	14:57:48	T3	Mudstone-pyrite layers	164.6		0.478709	0.0237582	0.548566	0.109246	-1.56546	0.271911	1.66216e+09	1.30515e+07	7.28216e+07	260885	4, 10
T3J_164.6M-1.4	2010-10-06	15:20:07	T3	Mudstone-pyrite layers	164.6		-3.64228	0.0242206	0.674165	0.0543913	-1.26944	0.312772	1.90317e+09	1.4912e+07	8.29926e+07	295729	4, 10
T3J_164.6M-1.5	2010-10-06	15:42:26	T3	Mudstone-pyrite layers	164.6		-3.33585	0.041473	0.607658	0.054998	-1.89107	0.595628	1.73589e+09	1.35981e+07	7.56785e+07	269391	4, 10
T3J_164.6M-1.6	2010-10-06	16:04:58	T3	Mudstone-pyrite layers	164.6		-3.44776	0.0432043	0.479453	0.0698924	-1.49806	0.32684	1.46018e+09	1.14422e+07	6.37527e+07	227605	4, 10
Session#16
RUTTAN	normalising standard
RUTTAN-1.1	2014-10-07	18:18:55					1.21469	0.0217745	-0.030816	0.0927531	-0.184143	0.266089	1.86361e+09	1.46132e+07	8.16501e+07	292600	4, 10
RUTTAN-1.2	2014-10-07	18:41:11					1.26896	0.0221846	-0.00858372	0.0726467	0.117918	0.240032	1.87539e+09	1.47163e+07	8.22051e+07	295204	4, 10
RUTTAN-1.3	2014-10-07	19:03:27					1.10249	0.0248573	0.061444	0.0850247	0.0993516	0.270125	1.85634e+09	1.45731e+07	8.13647e+07	292134	4, 10
RUTTAN-1.4	2014-10-08	01:24:39					1.26849	0.0220459	0.0439671	0.104198	-0.19591	0.261655	1.81869e+09	1.42767e+07	7.97097e+07	285921	4, 10
RUTTAN-1.5	2014-10-08	01:46:55					1.13509	0.0261692	-0.0752907	0.151262	-0.232522	0.309898	1.82657e+09	1.43311e+07	8.00686e+07	287382	4, 10
RUTTAN-1.6	2014-10-08	07:00:23					1.23013	0.0229153	-0.0335108	0.064885	0.332099	0.289924	1.9122e+09	1.50057e+07	8.37778e+07	300605	4, 10
						mean	1.20331		-0.00713167		-0.0105345
						std dev	0.069607		0.0514165		0.227928
BALMAT-1.1	2014-10-07	20:10:19					15.3985	0.0216948	-0.0735783	0.0579068	0.00060069	0.227346	1.79515e+09	1.41895e+07	7.9789e+07	289947	4, 10
BALMAT-1.2	2014-10-07	20:32:36					14.4232	0.0253887	0.0287234	0.157883	0.175402	0.283925	1.79206e+09	1.41601e+07	7.96022e+07	289407	4, 10
BALMAT-1.3	2014-10-08	02:53:53					14.393	0.0234628	-0.0528784	0.0793219	0.164353	0.345031	1.78715e+09	1.41241e+07	7.93936e+07	288356	4, 10
BALMAT-1.4*	2014-10-08	08:07:24					14.3614	0.0229882	0.0952304	0.0736186	-1.54904	0.349499	1.77225e+09	1.40073e+07	7.87056e+07	284835	4, 10
* data rejected
						mean	14.644		-0.000625725		0.113452
						std dev	0.503593		0.0776792		0.097888
MAINE-1.1	2014-10-07	19:25:45					-20.3376	0.0235478	-0.18248	0.154628	-0.795576	0.255592	1.52519e+09	1.18515e+07	6.54306e+07	230094	4, 10
MAINE-1.2	2014-10-07	19:48:01					-20.987	0.02354	-0.0373078	0.155127	-0.0323079	0.265548	1.98709e+09	1.54225e+07	8.51666e+07	299323	4, 10
MAINE-1.3	2014-10-08	02:09:16					-21.1615	0.023131	-0.00523301	0.119767	-0.199976	0.256769	1.94206e+09	1.50743e+07	8.32763e+07	292675	4, 10
MAINE-1.4	2014-10-08	02:31:35					-21.7182	0.0230639	0.0431102	0.113516	-0.123716	0.199011	1.98618e+09	1.54056e+07	8.50768e+07	298929	4, 10
MAINE-1.5	2014-10-08	07:22:43					-19.974	0.0231787	0.128302	0.0603715	-0.231604	0.286277	1.95835e+09	1.52077e+07	8.40314e+07	295308	4, 10
MAINE-1.6	2014-10-08	07:45:03					-20.0592	0.0250399	0.0525752	0.0732011	-0.341957	0.235877	1.98192e+09	1.53897e+07	8.50239e+07	299056	4, 10
						mean	-20.7062		-0.000172202		-0.287523
						std dev	0.692969		0.105643		0.269755
T1X_152.18-1.2	2014-10-07	21:17:50	T1	Diamictite-mudstone	152.18		1.97075	0.0225422	0.00037832	0.11103	-2.13538	0.382359	1.79758e+09	1.41139e+07	7.88961e+07	282680	4, 10
T1X_152.18-1.3	2014-10-07	21:40:10	T1	Diamictite-mudstone	152.18		1.57886	0.0242571	-0.319295	0.0991655	-2.64865	0.349081	1.45396e+09	1.14172e+07	6.38095e+07	228744	4, 10
T1X_152.18-1.4	2014-10-07	22:02:29	T1	Diamictite-mudstone	152.18		1.60329	0.0255224	-0.070413	0.1183	-1.93168	0.249103	1.91472e+09	1.50257e+07	8.39815e+07	300760	4, 10
T1X_152.18-1.5	2014-10-07	22:24:46	T1	Diamictite-mudstone	152.18		1.42194	0.0353365	-0.371484	0.065816	-2.28397	0.448342	1.49988e+09	1.17739e+07	6.58399e+07	235929	4, 10
T1X_152.18-1.6	2014-10-07	22:47:06	T1	Diamictite-mudstone	152.18		1.4303	0.0274836	-0.237452	0.0908854	-2.40121	0.279103	1.77012e+09	1.38899e+07	7.76181e+07	277912	4, 10
T1X_152.18-1.7	2014-10-07	23:09:26	T1	Diamictite-mudstone	152.18		1.85678	0.0467784	-0.133289	0.0439244	-1.54751	0.64122	1.80653e+09	1.41854e+07	7.92653e+07	284534	4, 10
T1X_152.18-1.8	2014-10-07	23:31:46	T1	Diamictite-mudstone	152.18		1.54903	0.0491765	-0.339338	0.0675471	-2.52667	0.346363	1.5122e+09	1.18785e+07	6.64066e+07	238069	4, 10
T1X_152.18-1.9	2014-10-07	23:54:06	T1	Diamictite-mudstone	152.18		1.22212	0.0219464	-0.199153	0.116984	-2.43165	0.299203	1.85575e+09	1.45667e+07	8.13721e+07	291568	4, 10
T1X_152.18-1.12	2014-10-08	01:01:53	T1	Diamictite-mudstone	152.18		5.79181	0.0259355	-0.143483	0.164023	-2.34931	0.281918	1.36734e+09	1.07568e+07	6.02907e+07	217370	4, 10
T1X_152.18-1.13	2014-10-08	09:08:16	T1	Diamictite-mudstone	152.18		2.44337	0.0251586	0.117312	0.0794934	-2.30636	0.400325	1.96326e+09	1.54222e+07	8.6142e+07	308299	4, 10
T1X_152.18-1.14	2014-10-08	09:31:35	T1	Diamictite-mudstone	152.18		0.689997	0.0273181	-0.0132365	0.0953526	-2.5602	0.34968	1.78554e+09	1.40102e+07	7.82748e+07	279971	4, 10
T1X_152.84_1.1	2014-10-08	03:16:36	T1	Diamictite-mudstone	152.84		2.70196	0.0217767	0.00620532	0.119392	-1.30443	0.278671	1.90708e+09	1.49784e+07	8.36987e+07	299884	4, 10
T1X_152.84_1.2	2014-10-08	03:38:57	T1	Diamictite-mudstone	152.84		1.71517	0.0260493	-0.237897	0.175371	-1.71584	0.37835	1.83818e+09	1.44204e+07	8.06378e+07	288853	4, 10
T1X_152.84_1.3	2014-10-08	04:01:13	T1	Diamictite-mudstone	152.84		2.49331	0.026209	-0.1777	0.130808	-1.2912	0.306755	1.90487e+09	1.49593e+07	8.35827e+07	299537	4, 10
T1X_152.84_1.4	2014-10-08	04:23:52	T1	Diamictite-mudstone	152.84		2.53866	0.0249121	-0.00963842	0.0606768	-1.20264	0.2847	1.96351e+09	1.54128e+07	8.61692e+07	309065	4, 10
T1X_152.84_1.5	2014-10-08	04:46:12	T1	Diamictite-mudstone	152.84		3.85507	0.0250877	-0.103577	0.0698128	-1.12158	0.293563	1.84898e+09	1.45356e+07	8.13084e+07	292666	4, 10
T1X_152.84_1.6	2014-10-08	05:08:31	T1	Diamictite-mudstone	152.84		-0.538972	0.0208573	-0.0827666	0.107967	-0.237968	0.262668	1.93536e+09	1.51706e+07	8.45989e+07	302429	4, 10
T1X_152.84_1.7	2014-10-08	05:30:48	T1	Diamictite-mudstone	152.84		2.49699	0.0230905	0.0149941	0.0925111	-1.19534	0.296378	1.86236e+09	1.46337e+07	8.17522e+07	293172	4, 10
T1X_152.84_1.8	2014-10-08	05:53:05	T1	Diamictite-mudstone	152.84		2.93819	0.0231706	0.124861	0.116583	-1.11094	0.303856	1.94923e+09	1.53205e+07	8.56191e+07	307052	4, 10
T1X_152.84_1.9	2014-10-08	06:15:22	T1	Diamictite-mudstone	152.84		2.56096	0.0251814	0.066529	0.0888707	-1.19687	0.269884	1.95523e+09	1.5358e+07	8.58262e+07	308005	4, 10
T1X_152.84_1.10	2014-10-08	06:37:42	T1	Diamictite-mudstone	152.84		11.1218	0.0273918	-0.0795544	0.136752	-1.13045	0.307829	1.2952e+09	1.0208e+07	5.73147e+07	207048	4, 10
Session#17
RUTTAN	normalising standard
RUTTAN-1.1	2014-10-08	10:54:46					1.10337	0.0215978	0.0101559	0.105201	-0.310077	0.36083	1.96284e+09	1.5403e+07	8.59613e+07	307940	4, 10
RUTTAN-1.1	2014-10-08	11:17:57					1.24514	0.0213592	-0.141988	0.136951	-0.0565274	0.299041	1.98254e+09	1.55679e+07	8.69743e+07	312915	4, 10
RUTTAN-1.2	2014-10-08	11:40:14					1.19204	0.0216668	0.0760853	0.0660511	-0.171934	0.303618	1.9594e+09	1.53873e+07	8.59594e+07	308537	4, 10
RUTTAN-1.3	2014-10-08	12:02:33					1.24013	0.0281307	0.0924291	0.0806768	-0.161306	0.25214	1.95875e+09	1.53849e+07	8.59329e+07	308604	4, 10
RUTTAN-1.4	2014-10-08	19:01:42					1.33908	0.0203747	0.00221163	0.120372	-0.0245425	0.341454	1.73143e+09	1.35935e+07	7.59353e+07	272837	4, 10
RUTTAN-1.5	2014-10-08	19:24:01					1.29693	0.022834	-0.0493894	0.130564	0.286751	0.231632	1.74213e+09	1.36684e+07	7.63794e+07	274359	4, 10
						mean	1.23612		-0.00174927		-0.0729393
						std dev	0.082416		0.0860485		0.202895
BALMAT-1.1	2014-10-08	13:10:38					15.3085	0.0244688	-0.0559228	0.0937607	-0.279225	0.269003	1.71187e+09	1.354e+07	7.61708e+07	277032	4, 10
BALMAT-1.2	2014-10-08	20:30:56					14.7285	0.0248365	-0.0349366	0.100214	-0.645496	0.315954	1.69564e+09	1.3409e+07	7.53798e+07	273762	4, 10
BALMAT-1.3	2014-10-08	20:53:12					14.7266	0.0229578	0.0231565	0.0692247	-0.213678	0.318966	1.69296e+09	1.33807e+07	7.52255e+07	272887	4, 10
						mean	14.9212		-0.0225676		-0.379466
						std dev	0.335403		0.0409649		0.232708
MAINE-1.1	2014-10-08	12:24:59					-19.5353	0.0223796	0.0855519	0.0959569	-0.217669	0.229216	2.13428e+09	1.65903e+07	9.17177e+07	323027	4, 10
MAINE-1.2	2014-10-08	12:47:16					-19.5468	0.0225859	0.102851	0.142094	-0.141052	0.300877	2.15638e+09	1.67644e+07	9.26313e+07	326541	4, 10
MAINE-1.3	2014-10-08	19:46:22					-19.513	0.0216759	0.0555734	0.173089	-0.205273	0.295462	1.89372e+09	1.47104e+07	8.13001e+07	286151	4, 10
MAINE-1.4	2014-10-08	20:08:39					-19.8594	0.0226773	0.0191089	0.0875423	-0.342793	0.258144	1.91729e+09	1.4889e+07	8.22858e+07	289270	4, 10
						mean	-19.6136		0.0657712		-0.226697
						std dev	0.164451		0.0367312		0.0843677
T1L_159.29-1.2	2014-10-08	13:56:09	T1	Green mudstone	159.29		-31.5018	0.0253634	0.204307	0.0624307	0.280352	0.38299	1.57381e+09	1.21515e+07	6.67648e+07	232599	4, 10
T1L_159.29-1.3	2014-10-08	14:18:26	T1	Green mudstone	159.29		-32.2949	0.0292889	0.131103	0.106917	-0.240946	0.352757	1.61093e+09	1.24235e+07	6.82687e+07	237227	4, 10
T1L_159.29-1.4	2014-10-08	14:40:47	T1	Green mudstone	159.29		-29.5122	0.0274247	0.0210262	0.0969078	0.0466125	0.243676	1.44413e+09	1.11623e+07	6.14564e+07	214984	4, 10
T1L_159.29-1.6	2014-10-08	15:25:57	T1	Green mudstone	159.29		-29.7906	0.0235014	0.0216207	0.142575	0.141661	0.306139	1.81774e+09	1.40383e+07	7.72157e+07	269443	4, 10
T1L_159.29-1.7	2014-10-08	15:48:17	T1	Green mudstone	159.29		-31.7991	0.0241473	0.0299853	0.12668	-0.0291162	0.255138	1.88255e+09	1.45299e+07	7.98096e+07	277800	4, 10
T1L_159.29-1.8	2014-10-08	16:10:34	T1	Green mudstone	159.29		-31.2322	0.0244691	-0.0521567	0.139446	-0.24997	0.29749	1.77575e+09	1.37046e+07	7.53923e+07	262600	4, 10
T1L_159.29-1.9	2014-10-08	16:32:50	T1	Green mudstone	159.29		-31.3814	0.0267396	-0.0180404	0.104844	-0.364877	0.288202	1.74148e+09	1.34431e+07	7.39013e+07	257467	4, 10
T1L_159.29-1.10	2014-10-08	16:55:07	T1	Green mudstone	159.29		-31.5094	0.0262183	-0.0124315	0.136079	-0.31009	0.409095	1.83749e+09	1.41782e+07	7.79177e+07	271704	4, 10
T1L_159.29-1.11	2014-10-08	17:17:27	T1	Green mudstone	159.29		-31.7628	0.0228804	-0.0721573	0.115564	-0.635573	0.400587	1.80964e+09	1.39696e+07	7.67498e+07	267640	4, 10
T1L_159.29-1.12	2014-10-08	17:54:20	T1	Green mudstone	159.29		-31.8214	0.0245984	-0.0356505	0.0611477	0.152394	0.290904	1.71705e+09	1.32542e+07	7.28181e+07	253565	4, 10
T1L_159.29-1.13	2014-10-08	18:16:41	T1	Green mudstone	159.29		-31.6861	0.0242726	0.0273252	0.0839181	-0.171671	0.275898	1.6553e+09	1.27776e+07	7.02237e+07	244424	4, 10
T1L_159.29-1.14	2014-10-08	18:39:00	T1	Green mudstone	159.29		-31.1912	0.0260174	0.0788419	0.0834627	0.104923	0.329255	1.86628e+09	1.44044e+07	7.91664e+07	275707	4, 10
Session#18
RUTTAN	normalising standard
RUTTAN-1.1	2014-10-09	10:15:57					1.28291	0.02307	-0.045781	0.147978	-0.223346	0.295005	1.82761e+09	1.43509e+07	8.02107e+07	287968	4, 10
RUTTAN-1.2	2014-10-09	10:38:14					1.29796	0.0248876	0.0791714	0.127425	0.360672	0.305583	1.81435e+09	1.42483e+07	7.96074e+07	286616	4, 10
RUTTAN-1.3	2014-10-09	15:22:03					1.19304	0.022619	-0.0196179	0.093777	-0.309038	0.300629	1.74492e+09	1.36988e+07	7.65139e+07	275017	4, 10
RUTTAN-1.4	2014-10-09	15:44:35					1.05108	0.0186417	-0.00208468	0.107178	0.155643	0.36011	1.74848e+09	1.3731e+07	7.66881e+07	275504	4, 10
						mean	1.20625		0.00292195		-0.00401703
						std dev	0.113343		0.0539106		0.316034
BALMAT-1.1	2014-10-09	11:45:10					14.4518	0.0271717	0.0312058	0.123949	-0.365199	0.308352	1.66378e+09	1.31582e+07	7.39465e+07	268352	4, 10
MAINE-1.1	2014-10-09	11:00:32					-19.484	0.0229085	0.0117764	0.111754	0.0997796	0.299469	1.90434e+09	1.47924e+07	8.17938e+07	288036	4, 10
MAINE-1.2	2014-10-09	11:22:50					-19.4949	0.0239326	0.13739	0.136257	0.0345207	0.305166	1.91156e+09	1.48531e+07	8.21048e+07	289360	4, 10
MAINE-1.3	2014-10-09	16:15:23					-19.8633	0.0251786	0.133104	0.0981434	-0.860444	0.26352	1.86009e+09	1.44476e+07	7.98599e+07	280879	4, 10
						mean	-19.6141		0.0940902		-0.242048
						std dev	0.215898		0.071318		0.53654
T1X_152.84_1.11	2014-10-09	12:08:06	T1	Diamictite-mudstone	152.84		11.0794	0.0254246	-0.0922267	0.0747773	-1.70089	0.27532	1.41791e+09	1.11822e+07	6.26778e+07	226166	4, 10
T1X_152.84_1.12	2014-10-09	12:30:27	T1	Diamictite-mudstone	152.84		5.71365	0.0260954	0.0875775	0.127804	-1.76519	0.323635	1.11592e+09	8.78511e+06	4.91907e+07	177130	4, 10
T1X_152.84_1.13	2014-10-09	12:52:46	T1	Diamictite-mudstone	152.84		17.9724	0.0221444	-0.309352	0.124785	-0.189521	0.271272	1.99853e+09	1.58205e+07	8.91083e+07	324702	4, 10
T1X_152.84_1.14	2014-10-09	13:15:06	T1	Diamictite-mudstone	152.84		7.27556	0.0219956	-0.282051	0.111535	-2.09826	0.351784	1.22956e+09	9.6863e+06	5.43107e+07	195837	4, 10
T1X_152.84_1.15	2014-10-09	13:37:40	T1	Diamictite-mudstone	152.84		1.2567	0.027379	0.0104867	0.175923	-1.80931	0.360933	1.21891e+09	9.56276e+06	5.33983e+07	191239	4, 10
T1X_152.84_1.16	2014-10-09	14:01:13	T1	Diamictite-mudstone	152.84		-3.11121	0.0224836	-0.185954	0.118516	-0.723597	0.320447	1.90666e+09	1.49369e+07	8.32566e+07	297901	4, 10
T1X_152.84_1.17	2014-10-09	14:34:23	T1	Diamictite-mudstone	152.84		2.14001	0.0201048	-0.306416	0.0606297	-2.67442	0.291287	2.33797e+09	1.83565e+07	1.02628e+08	367358	4, 10
T1X_152.84_1.18	2014-10-09	14:58:55	T1	Diamictite-mudstone	152.84		5.26011	0.0228716	-0.139402	0.0675461	-1.35393	0.254641	1.94231e+09	1.52794e+07	8.5532e+07	307774	4, 10
Session#19
RUTTAN	normalising standard
RUTTAN-1.2	2014-10-09	18:37:48					1.30012	0.023638	-0.019256	0.148162	-0.0242134	0.372922	1.8407e+09	1.44594e+07	8.07843e+07	289921	4, 10
RUTTAN-1.3	2014-10-09	19:00:04					1.13279	0.0220702	-0.112016	0.115699	-0.129321	0.324944	1.85003e+09	1.45162e+07	8.11506e+07	291208	4, 10
RUTTAN-1.5	2014-10-10	02:06:42					1.32184	0.0243068	0.0839579	0.110764	-0.0467431	0.262821	1.90543e+09	1.49676e+07	8.363e+07	300124	4, 10
RUTTAN-1.6	2014-10-10	08:16:49					1.25921	0.0227763	0.0084083	0.0868298	0.576324	0.384662	1.77955e+09	1.39793e+07	7.81322e+07	280467	4, 10
RUTTAN-1.7	2014-10-10	08:39:08					0.95507	0.0231287	0.0418566	0.1341	0.0161351	0.286179	1.80137e+09	1.41468e+07	7.90039e+07	283160	4, 10
RUTTAN-1.8	2014-10-10	14:08:48					1.15725	0.0257611	0.14157	0.125879	0.17689	0.339806	1.72376e+09	1.35393e+07	7.56182e+07	270981	4, 10
RUTTAN-1.9	2014-10-10	14:31:07					1.122	0.0245056	-0.0662936	0.11543	-0.117418	0.331928	1.75689e+09	1.37977e+07	7.70751e+07	276845	4, 10
						mean	1.17833		0.0111753		0.0645221
						std dev	0.127479		0.0869414		0.247602
BALMAT-1.1	2014-10-09	20:06:59					15.4033	0.0218379	-0.00720522	0.0688329	-0.344787	0.322281	1.76842e+09	1.39914e+07	7.86844e+07	285741	4, 10
BALMAT-1.2	2014-10-10	03:01:27					15.6932	0.0257087	0.113191	0.112169	-0.609002	0.255114	1.71947e+09	1.36085e+07	7.65128e+07	277943	4, 10
BALMAT-1.3	2014-10-10	09:10:52					15.3856	0.0233643	-0.0314852	0.0706132	-0.160915	0.363333	1.71056e+09	1.35306e+07	7.61171e+07	276553	4, 10
						mean	15.494		0.0248336		-0.371568
						std dev	0.172718		0.077477		0.225241
MAINE-1.1	2014-10-09	19:22:25					-20.8311	0.0213795	0.0500029	0.0777445	0.274226	0.283748	1.96311e+09	1.52414e+07	8.41909e+07	296501	4, 10
MAINE-1.2	2014-10-09	19:44:41					-21.2302	0.0194884	0.196043	0.0550103	-0.128097	0.21664	1.88926e+09	1.4674e+07	8.10541e+07	285285	4, 10
MAINE-1.3	2014-10-10	02:29:11					-19.5348	0.0218283	0.124649	0.155147	-0.0135505	0.252663	1.90773e+09	1.48126e+07	8.19234e+07	288865	4, 10
MAINE-1.5	2014-10-10	09:37:58					-20.8558	0.0246303	0.042616	0.0952539	-0.0369504	0.287865	1.90568e+09	1.47987e+07	8.17442e+07	287890	4, 10
MAINE-1.6	2014-10-10	10:00:14					-20.5398	0.0248427	-0.0330438	0.0587188	-0.0128204	0.236084	1.91451e+09	1.48613e+07	8.21308e+07	288761	4, 10
MAINE-1.7	2014-10-10	15:03:28					-19.7549	0.0225326	0.13694	0.0682674	-0.303602	0.259312	1.92499e+09	1.4955e+07	8.26498e+07	291019	4, 10
						mean	-20.4578		0.0862012		-0.0367991
						std dev	0.670381		0.0819111		0.188346
T3I_144.53-1.1	2014-10-09	20:29:47	T3	Carbonate	144.53		1.13804	0.0273222	0.510011	0.114207	-1.34701	0.348463	1.39167e+09	1.09342e+07	6.10884e+07	219339	4, 10
T3I_144.53-1.2	2014-10-09	20:52:06	T3	Carbonate	144.53		5.1209	0.0282442	0.477107	0.104489	-1.213	0.254991	1.31782e+09	1.03822e+07	5.81228e+07	209488	4, 10
T3I_144.53-1.3	2014-10-09	21:14:23	T3	Carbonate	144.53		3.18437	0.0269703	0.586146	0.11109	-0.67674	0.256423	1.44614e+09	1.13796e+07	6.36261e+07	229111	4, 10
T3I_144.53-1.4	2014-10-09	21:37:04	T3	Carbonate	144.53		3.52212	0.0452768	0.550192	0.0670744	-1.16903	0.47436	1.43678e+09	1.13063e+07	6.32238e+07	227224	4, 10
T3I_144.53-1.5	2014-10-09	21:59:47	T3	Carbonate	144.53		3.85786	0.0496878	0.762939	0.0649806	-0.871499	0.46141	1.44106e+09	1.13426e+07	6.3396e+07	227784	4, 10
T3I_144.53-1.6	2014-10-09	22:22:03	T3	Carbonate	144.53		4.66682	0.0353602	0.727635	0.0718802	-1.51133	0.344815	1.47971e+09	1.16556e+07	6.51942e+07	234863	4, 10
T3I_144.53-1.7	2014-10-09	22:44:20	T3	Carbonate	144.53		3.47194	0.0498753	0.561826	0.107114	-1.17929	0.461597	1.44372e+09	1.13621e+07	6.34937e+07	228329	4, 10
T3I_144.53-1.8	2014-10-09	23:06:36	T3	Carbonate	144.53		4.70892	0.0273788	0.542766	0.116068	-0.673854	0.270611	1.6162e+09	1.27216e+07	7.11853e+07	256144	4, 10
T3I_144.53-1.9	2014-10-09	23:28:53	T3	Carbonate	144.53		2.51885	0.0375773	0.685315	0.0831526	-0.714747	0.380562	1.72219e+09	1.35403e+07	7.56654e+07	271918	4, 10
T3I_144.53-1.10	2014-10-09	23:51:20	T3	Carbonate	144.53		3.39013	0.0207231	0.849106	0.0944176	-0.817246	0.30412	1.8772e+09	1.47696e+07	8.24893e+07	296333	4, 10
T3I_144.53-1.11	2014-10-10	00:13:39	T3	Carbonate	144.53		3.97027	0.0228199	0.768227	0.0708902	-0.917192	0.319729	1.84095e+09	1.44983e+07	8.0954e+07	290683	4, 10
T3I_144.53-1.12	2014-10-10	00:35:55	T3	Carbonate	144.53		4.75428	0.0208451	0.869605	0.0791402	-0.61521	0.330093	1.89108e+09	1.48702e+07	8.31785e+07	298772	4, 10
T3I_144.53-1.13	2014-10-10	00:58:12	T3	Carbonate	144.53		4.2779	0.0214018	0.909168	0.220892	-0.630861	0.261879	1.85302e+09	1.45826e+07	8.15083e+07	293085	4, 10
T3I_144.53-1.14	2014-10-10	01:20:29	T3	Carbonate	144.53		3.82662	0.0283408	0.650603	0.139343	-0.441232	0.300875	1.7198e+09	1.3537e+07	7.56504e+07	272398	4, 10
T3I_144.53-1.15	2014-10-10	01:42:46	T3	Carbonate	144.53		2.91535	0.0256566	0.79485	0.102759	-0.373575	0.385455	1.88794e+09	1.48449e+07	8.3013e+07	298695	4, 10
T3I_164.46-1.1	2014-10-10	03:24:53	T3	Mudstone-pyrite layers	164.46		-2.36977	0.0291374	0.790385	0.127667	-1.81544	0.272717	1.693e+09	1.32809e+07	7.40208e+07	264385	4, 10
T3I_164.46-1.2	2014-10-10	03:47:12	T3	Mudstone-pyrite layers	164.46		-1.09034	0.0233356	0.774704	0.133029	-1.26703	0.31467	1.86763e+09	1.46562e+07	8.17049e+07	291944	4, 10
T3I_164.46-1.3	2014-10-10	04:09:29	T3	Mudstone-pyrite layers	164.46		-3.45375	0.0230089	0.547563	0.101751	-0.837743	0.28418	1.89912e+09	1.4882e+07	8.2893e+07	295548	4, 10
T3I_164.46-1.4	2014-10-10	04:31:50	T3	Mudstone-pyrite layers	164.46		-3.34154	0.0252749	0.715267	0.156887	-0.943833	0.292526	1.79957e+09	1.41096e+07	7.85777e+07	280504	4, 10
T3I_164.46-1.5	2014-10-10	04:54:10	T3	Mudstone-pyrite layers	164.46		-4.63504	0.0265218	0.746982	0.0832845	-0.581429	0.339064	1.69262e+09	1.32728e+07	7.38303e+07	263149	4, 10
T3I_164.46-1.8	2014-10-10	06:01:26	T3	Mudstone-pyrite layers	164.46		-1.56209	0.052112	0.689875	0.0646086	-0.970847	0.586468	1.64281e+09	1.28933e+07	7.18594e+07	256980	4, 10
T3I_164.46-1.9	2014-10-10	06:23:46	T3	Mudstone-pyrite layers	164.46		-3.41226	0.0220701	0.661763	0.138757	-0.67187	0.283984	1.79795e+09	1.40979e+07	7.85099e+07	280504	4, 10
T3I_164.46-1.10	2014-10-10	06:46:03	T3	Mudstone-pyrite layers	164.46		-2.06534	0.0213091	0.847052	0.108554	-1.2128	0.337254	1.88711e+09	1.48076e+07	8.24682e+07	294351	4, 10
T3I_164.46-1.11	2014-10-10	07:08:20	T3	Mudstone-pyrite layers	164.46		-1.45435	0.0253966	0.537367	0.178281	-1.45286	0.361317	1.57542e+09	1.23685e+07	6.89769e+07	246701	4, 10
T3I_164.46-1.12	2014-10-10	07:30:43	T3	Mudstone-pyrite layers	164.46		-3.49173	0.0291899	0.760709	0.0652725	-1.136	0.328109	1.78361e+09	1.39752e+07	7.78028e+07	277413	4, 10
T3I_164.46-1.13	2014-10-10	07:53:39	T3	Mudstone-pyrite layers	164.46		-3.66039	0.0369412	0.377851	0.0972693	-0.570459	0.496578	1.78631e+09	1.39967e+07	7.79869e+07	278861	4, 10
T3I_164.46-1.14	2014-10-10	10:23:18	T3	Mudstone-pyrite layers	164.46		-2.27805	0.0438807	0.874454	0.0669748	-1.18005	0.48735	1.61454e+09	1.26727e+07	7.06176e+07	252489	4, 10
T3I_164.46-1.15	2014-10-10	10:45:38	T3	Mudstone-pyrite layers	164.46		-2.38193	0.0284151	0.654682	0.114658	-1.23137	0.314498	1.79304e+09	1.40655e+07	7.83808e+07	280163	4, 10
T3I_164.46-1.16	2014-10-10	11:07:58	T3	Mudstone-pyrite layers	164.46		-0.858011	0.0313116	0.606478	0.103393	-0.838534	0.357175	1.85117e+09	1.45226e+07	8.09719e+07	289852	4, 10
T3I_164.46-1.17	2014-10-10	11:30:55	T3	Mudstone-pyrite layers	164.46		-4.70625	0.0273503	0.670148	0.191212	-0.976851	0.395769	1.68185e+09	1.31598e+07	7.33585e+07	261996	4, 10
T3I_164.46-1.18	2014-10-10	11:53:15	T3	Mudstone-pyrite layers	164.46		-3.67978	0.025516	0.739762	0.120093	-0.914287	0.315738	1.718e+09	1.34681e+07	7.50039e+07	268253	4, 10
T3I_164.46-1.19	2014-10-10	12:15:32	T3	Mudstone-pyrite layers	164.46		-2.47267	0.0250542	0.830095	0.0916006	-1.0454	0.300107	1.92562e+09	1.51135e+07	8.41343e+07	300499	4, 10
T3I_164.46-1.20	2014-10-10	12:37:53	T3	Mudstone-pyrite layers	164.46		-4.30615	0.0564616	0.73658	0.0578632	-0.846644	0.677033	1.57498e+09	1.23477e+07	6.87418e+07	245619	4, 10
T3I_164.46-1.21	2014-10-10	13:00:12	T3	Mudstone-pyrite layers	164.46		-3.54349	0.0433584	0.619043	0.0680497	-0.901313	0.591977	1.57712e+09	1.23635e+07	6.8878e+07	245920	4, 10
T3I_164.46-1.22	2014-10-10	13:22:32	T3	Mudstone-pyrite layers	164.46		-2.5252	0.0286264	0.68209	0.0834214	-0.968557	0.298373	1.71412e+09	1.34407e+07	7.49182e+07	267806	4, 10
T3I_164.46-1.23	2014-10-10	13:44:52	T3	Mudstone-pyrite layers	164.46		-3.56511	0.0513948	0.812818	0.153798	-0.734179	0.517835	1.54634e+09	1.21258e+07	6.75643e+07	241797	4, 10
Session#20
RUTTAN	normalising standard
RUTTAN-1.1	2014-10-10	17:43:59					1.2454	0.0221251	-0.0225755	0.0595071	0.207013	0.302042	1.82905e+09	1.43599e+07	8.02167e+07	287908	4, 10
RUTTAN-1.2	2014-10-10	18:06:15					0.982743	0.0207669	0.0384907	0.115819	0.374732	0.258825	1.80833e+09	1.42024e+07	7.93299e+07	284853	4, 10
RUTTAN-1.3	2014-10-10	18:28:31					0.968701	0.0276733	-0.0160518	0.0844968	-0.334434	0.264698	1.80135e+09	1.41449e+07	7.9013e+07	283446	4, 10
RUTTAN-1.4	2014-10-11	01:35:19					1.25905	0.0230455	-0.0959279	0.0727026	-0.143845	0.289866	1.80838e+09	1.41981e+07	7.93264e+07	284892	4, 10
RUTTAN-1.5	2014-10-11	01:58:16					1.43433	0.0254921	0.131495	0.128319	-0.122936	0.284127	1.77162e+09	1.39145e+07	7.77403e+07	279007	4, 10
RUTTAN-1.6	2014-10-11	08:54:43					1.16309	0.0236543	0.0525316	0.0712297	0.080397	0.358823	1.69365e+09	1.33035e+07	7.4289e+07	266697	4, 10
RUTTAN-1.7	2014-10-11	09:17:37					1.03886	0.019046	0.0049836	0.086775	0.171065	0.279138	1.76323e+09	1.38537e+07	7.73513e+07	277548	4, 10
RUTTAN-1.9	2014-10-11	14:44:03					1.38015	0.0282081	0.0777154	0.132232	0.252514	0.323979	1.71437e+09	1.34645e+07	7.523e+07	270266	4, 10
						mean	1.18404		0.0213327		0.0605634
						std dev	0.17684		0.0696168		0.239367
BALMAT-1.1	2014-10-10	19:35:24					15.4004	0.0218499	0.0458671	0.126544	0.351896	0.206746	1.86136e+09	1.47211e+07	8.28098e+07	301082	4, 10
BALMAT-1.2	2014-10-11	02:52:30					15.4149	0.0225844	0.106864	0.098899	0.066103	0.279078	1.77498e+09	1.40402e+07	7.89862e+07	287331	4, 10
BALMAT-1.3	2014-10-11	10:24:57					15.3704	0.0246385	0.00815965	0.0533549	0.520358	0.267351	1.76676e+09	1.39756e+07	7.86259e+07	286472	4, 10
BALMAT-1.4	2014-10-11	15:51:36					15.4243	0.0216316	-0.0454357	0.0912338	0.259519	0.273332	1.81006e+09	1.43072e+07	8.05362e+07	292831	4, 10
						mean	15.4025		0.0288637		0.299469
						std dev	0.0235401		0.0640889		0.189382
MAINE-1.1	2014-10-10	18:50:50					-19.4063	0.020862	0.118256	0.050479	-0.0220778	0.255355	1.91584e+09	1.48884e+07	8.23174e+07	289919	4, 10
MAINE-1.2	2014-10-10	19:13:06					-20.0667	0.024729	0.0301477	0.0554442	0.149978	0.306618	1.91131e+09	1.48441e+07	8.20813e+07	289261	4, 10
MAINE-1.4	2014-10-11	02:30:13					-19.3823	0.0253919	0.103705	0.0984338	0.0999562	0.246018	1.8276e+09	1.42035e+07	7.85343e+07	276605	4, 10
MAINE-1.5	2014-10-11	09:39:58					-20.2554	0.0214118	0.155217	0.0673614	-0.0380046	0.21662	1.846e+09	1.43378e+07	7.92504e+07	278899	4, 10
MAINE-1.6	2014-10-11	10:02:32					-19.9398	0.0219775	0.073358	0.0769931	-0.0688039	0.271262	1.86734e+09	1.45019e+07	8.02024e+07	282526	4, 10
MAINE-1.7	2014-10-11	15:06:59					-19.8896	0.0192434	0.0928705	0.0712791	-0.0643516	0.321637	1.88217e+09	1.46225e+07	8.08322e+07	284765	4, 10
MAINE-1.8	2014-10-11	15:29:19					-19.4131	0.0248595	0.172012	0.159133	0.0428033	0.311408	1.8263e+09	1.41945e+07	7.84627e+07	276221	4, 10
						mean	-19.7647		0.106509		0.0142142
						std dev	0.359751		0.0481749		0.0853515
T2D_341.28-1.1	2014-10-10	19:58:25	T2	Mudstone	341.28		8.10566	0.0335384	0.301905	0.100592	-0.457199	0.407044	1.49944e+09	1.18288e+07	6.63035e+07	239750	4, 10
T2D_341.28-1.2	2014-10-10	20:20:46	T2	Mudstone	341.28	pyrrhot.	3.41841	0.0184299	0.856442	0.0525291	-0.0266764	0.22717	2.48183e+09	1.95149e+07	1.09015e+08	391684	4, 10
T2D_341.28-1.3	2014-10-10	20:43:03	T2	Mudstone	341.28		7.19249	0.0238039	0.87866	0.0453034	-0.522554	0.26906	1.93751e+09	1.52674e+07	8.54007e+07	307850	4, 10
T2D_341.28-1.4	2014-10-10	21:05:20	T2	Mudstone	341.28		4.93848	0.0236394	0.996119	0.0768177	-0.715941	0.33524	2.00431e+09	1.57793e+07	8.82025e+07	317580	4, 10
T2D_341.28-1.5	2014-10-10	21:27:55	T2	Mudstone	341.28		3.05895	0.023183	0.900258	0.090768	-0.245972	0.194643	2.18097e+09	1.71399e+07	9.57267e+07	343504	4, 10
T2D_341.28-1.6	2014-10-10	21:50:32	T2	Mudstone	341.28	pyrrhot.	3.71221	0.0167231	0.912351	0.0482796	-0.148601	0.18792	2.40394e+09	1.89086e+07	1.05598e+08	379307	4, 10
T2D_341.28-1.7	2014-10-10	22:13:03	T2	Mudstone	341.28	pyrrhot.	3.06595	0.0215176	0.819491	0.0492147	-0.220345	0.262564	2.33927e+09	1.8394e+07	1.02714e+08	368888	4, 10
T2D_341.28-1.8	2014-10-10	22:35:35	T2	Mudstone	341.28	pyrrhot.	4.29774	0.0173441	0.821521	0.098055	-0.324491	0.199768	2.43439e+09	1.91535e+07	1.06988e+08	384376	4, 10
T2D_341.28-1.9	2014-10-10	22:57:52	T2	Mudstone	341.28	pyrrhot.	2.80392	0.0197622	0.936271	0.0567147	-0.481501	0.270598	2.12752e+09	1.67287e+07	9.33843e+07	334889	4, 10
T2D_341.28-1.10	2014-10-10	23:20:08	T2	Mudstone	341.28	pyrrhot.	5.25993	0.0162739	0.822275	0.0606952	-0.621071	0.178557	2.44496e+09	1.92436e+07	1.07548e+08	386806	4, 10
T2D_341.28-1.11	2014-10-10	23:42:40	T2	Mudstone	341.28		5.34868	0.0232683	0.791769	0.0660061	-0.319538	0.268577	2.00189e+09	1.57546e+07	8.80762e+07	317055	4, 10
T2D_341.28-1.12	2014-10-11	00:04:59	T2	Mudstone	341.28	pyrrhot.	5.16936	0.0160544	0.926941	0.0881989	-0.0107323	0.185425	2.38091e+09	1.87424e+07	1.04722e+08	376953	4, 10
T2D_341.28-1.13	2014-10-11	00:27:33	T2	Mudstone	341.28	pyrrhot.	2.8704	0.0198652	0.973119	0.0741833	-0.290311	0.245409	2.41602e+09	1.89969e+07	1.06057e+08	380860	4, 10
T2D_341.28-1.14	2014-10-11	00:50:04	T2	Mudstone	341.28	pyrrhot.	4.2157	0.0194042	0.870428	0.0535762	-0.440122	0.202533	2.41422e+09	1.89935e+07	1.06092e+08	381037	4, 10
T2D_341.28-1.15	2014-10-11	01:12:39	T2	Mudstone	341.28	pyrrhot.	4.34005	0.0175639	0.946785	0.0511019	-0.637268	0.198795	2.34582e+09	1.84591e+07	1.03111e+08	370279	4, 10
T2D_365.23-1.2	2014-10-11	03:39:50	T2	Laminated mudstone-siltstone	365.23		5.9881	0.0290858	0.879291	0.096207	-1.42065	0.352269	1.08434e+09	8.55151e+06	4.78665e+07	172479	4, 10
T2D_365.23-1.3	2014-10-11	04:02:48	T2	Laminated mudstone-siltstone	365.23		5.04836	0.0439722	0.995412	0.0817666	-0.467564	0.645411	1.22536e+09	9.64814e+06	5.39477e+07	194176	4, 10
T2D_365.23-1.4	2014-10-11	04:25:05	T2	Laminated mudstone-siltstone	365.23		3.48502	0.0359057	0.681557	0.0923581	-1.06057	0.322613	1.16541e+09	9.17283e+06	5.13219e+07	184678	4, 10
T2D_365.23-1.5	2014-10-11	04:47:21	T2	Laminated mudstone-siltstone	365.23		5.10437	0.0277408	1.00107	0.0662583	-0.149076	0.345084	1.72784e+09	1.36068e+07	7.60882e+07	274330	4, 10
T2D_365.23-1.6	2014-10-11	05:10:04	T2	Laminated mudstone-siltstone	365.23		3.97475	0.0427429	0.913208	0.0663925	-0.545855	0.877275	1.43443e+09	1.12951e+07	6.31322e+07	227389	4, 10
T2D_365.23-1.7	2014-10-11	05:32:23	T2	Laminated mudstone-siltstone	365.23	pyrrhot.	5.0717	0.0412836	0.82062	0.109245	0.115859	0.548503	1.4541e+09	1.14553e+07	6.40839e+07	231057	4, 10
T2D_365.23-1.8	2014-10-11	05:54:42	T2	Laminated mudstone-siltstone	365.23		4.00855	0.0432591	0.755806	0.0727736	-0.732292	0.494751	1.33147e+09	1.04807e+07	5.85905e+07	210627	4, 10
T2D_365.23-1.9	2014-10-11	06:17:01	T2	Laminated mudstone-siltstone	365.23		4.78335	0.0336655	0.556502	0.0743851	-0.911952	0.50352	1.22951e+09	9.67953e+06	5.41661e+07	194859	4, 10
T2D_365.23-1.10	2014-10-11	06:39:39	T2	Laminated mudstone-siltstone	365.23		4.7215	0.0342539	0.910967	0.0658925	-0.816417	0.417463	1.33854e+09	1.05434e+07	5.8985e+07	212443	4, 10
T2D_365.23-1.11	2014-10-11	07:02:20	T2	Laminated mudstone-siltstone	365.23		4.82039	0.0439414	0.844012	0.168962	-0.799875	0.441365	1.26781e+09	9.98869e+06	5.58639e+07	201298	4, 10
T2D_365.23-1.12	2014-10-11	07:24:59	T2	Laminated mudstone-siltstone	365.23		4.50113	0.0243226	0.881858	0.145917	-0.498948	0.310091	1.77144e+09	1.39348e+07	7.79691e+07	280550	4, 10
T2D_365.23-1.13	2014-10-11	07:47:18	T2	Laminated mudstone-siltstone	365.23		2.77541	0.0556421	0.902847	0.061805	-0.164454	0.574148	1.62319e+09	1.27689e+07	7.13633e+07	256697	4, 10
T2D_365.23-1.14	2014-10-11	08:09:35	T2	Laminated mudstone-siltstone	365.23		4.80377	0.0269125	0.774255	0.1078	-0.691328	0.339788	1.3421e+09	1.05742e+07	5.91396e+07	213281	4, 10
T2D_365.23-1.15	2014-10-11	08:31:54	T2	Laminated mudstone-siltstone	365.23		6.61924	0.0395071	0.847839	0.0600921	0.0925345	0.452073	1.63432e+09	1.28786e+07	7.20795e+07	260004	4, 10
T2D_365.23-1.17	2014-10-11	10:50:05	T2	Laminated mudstone-siltstone	365.23	pyrrhot.	4.85688	0.0220782	1.16044	0.0986651	-0.812541	0.269256	2.34044e+09	1.843e+07	1.02988e+08	370746	4, 10
T2D_365.23-1.18	2014-10-11	11:12:24	T2	Laminated mudstone-siltstone	365.23	pyrrhot.	1.36623	0.0214784	0.988341	0.0796976	-0.82789	0.225468	2.23238e+09	1.75351e+07	9.78895e+07	351046	4, 10
T2D_365.23-1.19	2014-10-11	11:35:07	T2	Laminated mudstone-siltstone	365.23		5.38599	0.0495564	0.893631	0.101741	-0.0988074	0.639955	1.56701e+09	1.23428e+07	6.90579e+07	249430	4, 10
T2D_365.23-1.20	2014-10-11	11:57:42	T2	Laminated mudstone-siltstone	365.23	pyrrhot.	2.76774	0.0185658	1.05642	0.0921369	-0.420214	0.213755	2.15624e+09	1.69509e+07	9.46559e+07	339916	4, 10
T2D_365.23-1.21	2014-10-11	12:20:02	T2	Laminated mudstone-siltstone	365.23	pyrrhot.	2.18045	0.0219265	1.14814	0.116956	-0.608937	0.228155	2.24668e+09	1.76791e+07	9.8567e+07	353611	4, 10
T2D_365.23-1.22	2014-10-11	12:42:25	T2	Laminated mudstone-siltstone	365.23		3.97795	0.0228813	0.815143	0.131052	-0.562679	0.345046	1.61162e+09	1.26706e+07	7.09352e+07	255059	4, 10
T2D_365.23-1.23	2014-10-11	13:05:07	T2	Laminated mudstone-siltstone	365.23		5.5473	0.0191815	0.806979	0.135984	-0.409641	0.326698	1.63861e+09	1.29059e+07	7.22353e+07	260139	4, 10
T2D_365.23-1.24	2014-10-11	13:27:30	T2	Laminated mudstone-siltstone	365.23	pyrrhot.	3.55633	0.019267	1.04326	0.0514862	-0.424666	0.205359	2.3792e+09	1.87135e+07	1.04538e+08	375754	4, 10
T2D_365.23-1.25	2014-10-11	13:49:49	T2	Laminated mudstone-siltstone	365.23	pyrrhot.	2.36829	0.0193396	0.977509	0.0790003	-0.478974	0.236571	2.30871e+09	1.81506e+07	1.01317e+08	363545	4, 10
T2D_365.23-1.26	2014-10-11	14:12:09	T2	Laminated mudstone-siltstone	365.23	pyrrhot.	1.97402	0.0225341	1.02527	0.0702523	-0.979515	0.298777	2.18191e+09	1.71528e+07	9.57219e+07	343296	4, 10
Session#21
RUTTAN	normalising standard
RUTTAN-1.1	2014-10-22	10:47:21					1.22459	0.0194597	-0.0200291	0.0520136	0.867089	0.401624	2.06303e+09	1.62029e+07	9.05316e+07	324919	3,10
RUTTAN-1.2	2014-10-22	11:05:45					1.20478	0.022129	-0.0263071	0.091446	0.246763	0.463929	2.0303e+09	1.5946e+07	8.90892e+07	319474	3,10
RUTTAN-1.3	2014-10-22	11:24:10					1.2607	0.0196601	-0.019986	0.107681	-0.0744593	0.407455	2.08209e+09	1.63541e+07	9.1378e+07	327298	3,10
RUTTAN-1.4	2014-10-22	12:02:14					1.15982	0.0224333	-0.0855354	0.139001	0.14209	0.453037	2.10664e+09	1.65475e+07	9.24475e+07	331438	3,10
RUTTAN-1.5	2014-10-22	12:20:39					1.18312	0.0191959	0.052255	0.127283	0.627095	0.330986	2.13121e+09	1.67391e+07	9.35194e+07	335352	3,10
RUTTANR-1.1	2014-10-22	15:17:03					1.46549	0.026889	-0.051223	0.0422686	-0.42317	0.553319	2.00556e+09	1.57594e+07	8.80775e+07	315409	3,10
RUTTANR-1.2	2014-10-22	15:35:44					1.41751	0.0236911	-0.0542982	0.0831188	0.318534	0.416012	2.04368e+09	1.60571e+07	8.97512e+07	322062	3,10
RUTTANR-1.3	2014-10-22	19:03:38					1.17557	0.0249565	-0.0158464	0.0393535	-0.73713	0.416459	1.63574e+09	1.28499e+07	7.18177e+07	257198	3,10
RUTTAN-1.6	2014-10-22	19:32:38					1.14717	0.0220747	-0.059945	0.0954021	-0.784895	0.564349	1.77227e+09	1.3921e+07	7.77984e+07	278343	3,10
RUTTANR-1.5	2014-10-22	23:37:36					1.35651	0.0281422	-0.0161692	0.06105	-0.471103	0.578924	1.59878e+09	1.25633e+07	7.02508e+07	252419	3,10
RUTTANR-1.6	2014-10-22	23:56:42					1.19851	0.0521194	-0.0943768	0.0363577	0.237596	1.62874	1.67065e+09	1.31258e+07	7.33754e+07	264640	3,10
RUTTAN-1.7	2014-10-23	00:16:31					1.35737	0.0239346	-0.010091	0.123921	-0.400064	0.524409	1.75462e+09	1.37862e+07	7.70489e+07	275654	3,10
RUTTANR-1.7	2014-10-23	08:03:43					1.42726	0.0582249	-0.0348514	0.0267464	-0.336897	1.36259	1.55916e+09	1.2251e+07	6.84835e+07	246689	3,10
RUTTANR-1.8	2014-10-23	08:22:28					1.36026	0.0808539	-0.0631201	0.0420284	-2.36288	1.67015	1.46522e+09	1.15133e+07	6.43564e+07	230407	3,10
RUTTAN-1.8	2014-10-23	09:10:08					0.812628	0.0247154	-0.0617514	0.144003	-0.918188	0.493113	1.70327e+09	1.33791e+07	7.47326e+07	267643	3,10
						mean	1.25009		-0.0374183		-0.271308
						std dev	0.16178		0.0360916		0.781289
BALMAT-1.1	2014-10-22	13:18:03					14.59	0.0249741	-0.053739	0.121591	-0.32854	0.499147	2.05194e+09	1.6227e+07	9.12658e+07	331140	3,10
BALMAT-1.2	2014-10-22	13:36:42					14.5797	0.0189145	-0.0338939	0.0515603	-0.00338764	0.32694	2.04478e+09	1.61709e+07	9.0945e+07	329897	3,10
BALMAT-1.3	2014-10-22	20:10:21					14.6851	0.0267462	-0.0745641	0.0648397	-0.916146	0.680327	1.72326e+09	1.36318e+07	7.66863e+07	278432	3,10
BALMAT-1.4	2014-10-23	00:58:21					14.7148	0.0239868	-0.075708	0.0786281	0.0126279	0.453729	1.75662e+09	1.3895e+07	7.81735e+07	283867	3,10
BALMAT-1.5	2014-10-23	08:50:45					14.4394	0.0266063	-0.043872	0.0601283	-0.368074	0.550313	1.80188e+09	1.42522e+07	8.01561e+07	290833	3,10
						mean	14.6018		-0.0563554		-0.320704
						std dev	0.108043		0.0185289		0.377047
MAINE-1.1	2014-10-22	12:40:13					-21.7421	0.0205045	0.00794674	0.0313536	0.203688	0.472424	2.1777e+09	1.69009e+07	9.33692e+07	327339	3,10
MAINE-1.2	2014-10-22	12:58:52					-21.1861	0.0202396	-0.00360493	0.129906	-0.185925	0.422654	2.10786e+09	1.63675e+07	9.04415e+07	317874	3,10
MAINE-1.3	2014-10-22	19:51:39					-20.6345	0.0256301	0.0180513	0.0657634	-0.776683	0.574312	1.75015e+09	1.36014e+07	7.51762e+07	263976	3,10
MAINE-1.4	2014-10-23	00:35:17					-20.875	0.0219274	-0.0111469	0.12645	-0.975279	0.525442	1.77776e+09	1.38074e+07	7.63293e+07	267776	3,10
						mean	-21.1094		0.00281154		-0.43355
						std dev	0.478396		0.0128404		0.541172
T1W_130.39-1.1	2014-10-22	15:54:31	T1	Green mudstone	130.39	core	37.9449	0.0222702	0.0853195	0.0831396	-0.134621	0.567708	2.39989e+09	1.92064e+07	1.09213e+08	404571	3,10
T1W_130.39-1.2	2014-10-22	16:13:12	T1	Green mudstone	130.39	core	36.6397	0.0254492	0.095931	0.100474	0.559654	0.535581	2.26734e+09	1.81389e+07	1.02997e+08	380719	3,10
T1W_130.39-1.3	2014-10-22	16:31:54	T1	Green mudstone	130.39	core	37.512	0.0213078	0.352761	0.17737	0.344952	0.432543	2.31183e+09	1.85025e+07	1.05197e+08	389742	3,10
T1W_130.39-1.4	2014-10-22	16:50:42	T1	Green mudstone	130.39	rim	3.49388	0.0230705	0.675341	0.0518742	-0.187867	0.578588	2.22787e+09	1.75419e+07	9.79855e+07	351961	3,10
T1W_130.39-1.5	2014-10-22	17:10:38	T1	Green mudstone	130.39	rim	11.6053	0.0401408	0.454555	0.0609392	-0.373147	0.396732	1.93258e+09	1.53159e+07	8.62219e+07	314125	3,10
T1W_130.39-1.6	2014-10-22	17:29:22	T1	Green mudstone	130.39	core	37.3476	0.0228392	0.195365	0.0886986	0.589436	0.499856	2.1194e+09	1.69511e+07	9.63061e+07	356750	3,10
T1W_130.39-1.9	2014-10-22	18:25:29	T1	Green mudstone	130.39	core	39.6925	0.0256189	0.0300073	0.0377156	0.755666	0.524118	2.04116e+09	1.63473e+07	9.30171e+07	345198	3,10
T1W_130.39-1.10	2014-10-22	18:44:14	T1	Green mudstone	130.39	rim	17.5232	0.0242144	0.277938	0.0293853	-0.0144012	0.597262	1.9732e+09	1.56481e+07	8.81712e+07	321682	3,10
T1W_130.39-1.11	2014-10-22	20:29:30	T1	Green mudstone	130.39	core	38.868	0.0248773	0.0874823	0.0721984	0.56461	0.47396	2.20293e+09	1.7631e+07	1.00241e+08	371285	3,10
T1W_130.39-1.12	2014-10-22	20:48:12	T1	Green mudstone	130.39	core	36.682	0.0239017	0.122623	0.0568788	0.0954167	0.506005	2.10058e+09	1.68013e+07	9.54667e+07	353108	3,10
T1W_130.39-1.13	2014-10-22	21:06:54	T1	Green mudstone	130.39	core	37.938	0.0300199	0.128735	0.0685098	0.325286	0.445275	2.05731e+09	1.64638e+07	9.3605e+07	346548	3,10
T1W_130.39-1.14	2014-10-22	21:25:39	T1	Green mudstone	130.39	core	37.384	0.0455517	0.0977951	0.0287234	1.15482	0.938714	1.79502e+09	1.43595e+07	8.16103e+07	302162	3,10
T1W_130.39-1.17	2014-10-22	22:21:47	T1	Green mudstone	130.39	core	38.3602	0.0465104	0.113508	0.190295	0.297552	0.65716	1.89668e+09	1.51817e+07	8.63171e+07	319715	3,10
Session#22
RUTTAN	normalising standard
RUTTAN_R-1.1	2015-01-10	17:11:11					0.761091	0.0258821	-0.0110753	0.103725	0.0927138	0.233754	1.42849e+09	1.12206e+07	6.2695e+07	225155	4, 10
RUTTAN_R-1.2	2015-01-10	17:33:26					0.900514	0.0236862	-0.16076	0.098614	-0.102187	0.250727	1.45468e+09	1.1428e+07	6.38649e+07	229533	4, 10
RUTTAN-1.1	2015-01-10	18:42:13					1.14843	0.0218815	0.0516267	0.0829021	0.0111953	0.209909	1.56741e+09	1.23127e+07	6.88075e+07	247382	4, 10
RUTTAN-1.2	2015-01-10	19:04:30					1.13926	0.0208329	0.00816698	0.0669471	0.0242985	0.178697	1.57687e+09	1.2385e+07	6.92218e+07	248616	4, 10
RUTTAN-1.3	2015-01-10	19:26:46					1.09188	0.0253225	-0.0238293	0.0834478	-0.0560481	0.216932	1.57083e+09	1.23373e+07	6.89582e+07	247812	4, 10
RUTTAN-1.4	2015-01-11	00:17:19					1.20717	0.0211435	0.0675255	0.0732848	-0.0637287	0.227954	1.64242e+09	1.28999e+07	7.21009e+07	258966	4, 10
RUTTAN-1.5	2015-01-11	00:39:36					1.28668	0.0219192	-0.0122415	0.0652549	-0.00661607	0.24648	1.63996e+09	1.28797e+07	7.20118e+07	258605	4, 10
RUTTAN-1.6	2015-01-11	05:30:21					1.38849	0.0218569	0.00987483	0.12621	-0.020811	0.176541	1.71153e+09	1.34439e+07	7.51475e+07	269918	4, 10
RUTTAN-1.7	2015-01-11	05:52:38					1.41901	0.0210751	-9.926e-05	0.063605	0.360091	0.242722	1.72046e+09	1.35188e+07	7.55656e+07	271534	4, 10
RUTTAN-1.8	2015-01-11	10:42:40					1.50506	0.0197346	0.0455099	0.0740366	0.117673	0.264523	1.76371e+09	1.3854e+07	7.74309e+07	278185	4, 10
						mean	1.18476		-0.00253015		0.0356582
						std dev	0.231462		0.0633162		0.132594
BALMAT-1.1	2015-01-10	19:49:06					14.5399	0.0221953	0.00117834	0.116381	0.0855148	0.287056	1.58554e+09	1.25396e+07	7.05395e+07	256606	4, 10
BALMAT-1.2	2015-01-10	20:11:22					14.4352	0.0253674	0.0541435	0.089179	-0.0011528	0.284389	1.55183e+09	1.22756e+07	6.90343e+07	250993	4, 10
BALMAT-1.3	2015-01-11	01:01:55					14.7191	0.0210474	0.014641	0.121336	0.0956853	0.2248	1.62115e+09	1.2819e+07	7.21266e+07	262142	4, 10
BALMAT-1.4	2015-01-11	01:24:11					15.0112	0.0248909	-0.119092	0.0952298	0.17054	0.202221	1.60912e+09	1.27269e+07	7.16032e+07	260461	4, 10
BALMAT-1.5	2015-01-11	06:15:00					14.9294	0.0189808	0.127187	0.109701	0.0096303	0.224383	1.66828e+09	1.31974e+07	7.42593e+07	270072	4, 10
BALMAT-1.6	2015-01-11	06:37:17					14.6718	0.02354	-0.105799	0.0750307	-0.223105	0.185571	1.61844e+09	1.27929e+07	7.19925e+07	261458	4, 10
BALMAT-1.7	2015-01-11	11:05:43					14.9772	0.0233802	-0.00636315	0.0928674	0.199288	0.225083	1.72154e+09	1.3615e+07	7.66066e+07	278710	4, 10
						mean	14.7548		-0.00487202		0.0480572
						std dev	0.224411		0.086192		0.140814
MAINE_R-1.1	2015-01-10	17:55:56					-21.4524	0.0260323	0.0378412	0.0648687	-0.399411	0.246829	1.52648e+09	1.18544e+07	6.55154e+07	230558	4, 10
MAINE_R-1.2	2015-01-10	18:18:44					-20.2192	0.0231833	0.0582203	0.0918859	-0.65117	0.264971	1.50945e+09	1.17253e+07	6.48567e+07	228510	4, 10
						mean	-20.8358		0.0480308		-0.525291
						std dev	0.872003		0.0144102		0.17802
T1-146.0-1.1	2015-01-10	20:33:44	T1	Green mudstone	146		7.82589	0.0217112	0.621457	0.072149	-0.445931	0.202016	1.7279e+09	1.36252e+07	7.63479e+07	275649	4, 10
T1-146.0-1.2	2015-01-10	20:56:03	T1	Green mudstone	146		6.74437	0.0207991	0.558602	0.0712508	-0.556343	0.179297	1.70863e+09	1.34646e+07	7.54136e+07	271999	4, 10
T1-146.0-1.3	2015-01-10	21:18:23	T1	Green mudstone	146		7.39153	0.0231638	0.651188	0.0741873	-0.526437	0.203321	1.73214e+09	1.36558e+07	7.65041e+07	276061	4, 10
T1-146.0-1.4	2015-01-10	21:40:42	T1	Green mudstone	146		7.77407	0.0213087	0.676186	0.0887189	-0.505567	0.301464	1.68958e+09	1.33225e+07	7.46033e+07	269471	4, 10
T1-146.0-1.5	2015-01-10	22:03:02	T1	Green mudstone	146		7.85936	0.0234565	0.551475	0.0775339	-0.520723	0.24046	1.56101e+09	1.23093e+07	6.89926e+07	249385	4, 10
T1-146.0-1.6	2015-01-10	22:25:19	T1	Green mudstone	146		7.18675	0.0181276	0.650854	0.0594297	-0.21512	0.179078	1.71789e+09	1.35466e+07	7.58988e+07	274090	4, 10
T1-146.0-1.7	2015-01-10	22:47:38	T1	Green mudstone	146		7.51361	0.0245997	0.498571	0.069047	-0.604836	0.223076	1.52749e+09	1.20398e+07	6.74657e+07	243625	4, 10
T1-146.0-1.8	2015-01-10	23:09:58	T1	Green mudstone	146		7.631	0.0232855	0.546173	0.0650767	-0.467844	0.200957	1.5691e+09	1.23705e+07	6.93586e+07	250688	4, 10
T1-146.0-1.9	2015-01-10	23:32:17	T1	Green mudstone	146		6.87936	0.0220241	0.553899	0.0663891	-0.540388	0.228959	1.64993e+09	1.30038e+07	7.28179e+07	262535	4, 10
T1-146.0-1.10	2015-01-10	23:54:36	T1	Green mudstone	146		6.6879	0.0264507	0.578932	0.0991354	-0.179746	0.205712	1.72817e+09	1.36225e+07	7.62552e+07	274991	4, 10
T1-146.0-1.11	2015-01-11	01:46:32	T1	Green mudstone	146		7.17611	0.0209305	0.576005	0.0884322	-0.263403	0.277047	1.71439e+09	1.35128e+07	7.57038e+07	273475	4, 10
T1-146.0-1.12	2015-01-11	02:08:52	T1	Green mudstone	146		7.21036	0.0235767	0.565296	0.0572702	-0.370711	0.246719	1.67534e+09	1.32071e+07	7.39589e+07	267076	4, 10
T1-146.0-1.13	2015-01-11	02:31:33	T1	Green mudstone	146		7.94309	0.0228588	0.602504	0.0652412	-0.598746	0.149505	1.68448e+09	1.32857e+07	7.44709e+07	269036	4, 10
T1-146.0-1.14	2015-01-11	02:53:52	T1	Green mudstone	146		6.44888	0.0214514	0.524584	0.0796259	-0.472686	0.227134	1.59268e+09	1.25437e+07	7.02751e+07	253488	4, 10
T1-146.0-1.15	2015-01-11	03:16:12	T1	Green mudstone	146		8.08625	0.0180603	0.700486	0.0873721	-0.631016	0.225926	1.76022e+09	1.38823e+07	7.77925e+07	281062	4, 10
T1-146.0-1.16	2015-01-11	03:38:28	T1	Green mudstone	146		7.57427	0.021213	0.669191	0.0762594	-0.335319	0.22187	1.85634e+09	1.46289e+07	8.19699e+07	295786	4, 10
T1-146.0-1.17	2015-01-11	04:00:45	T1	Green mudstone	146		7.80056	0.0220738	0.659094	0.0884712	-0.40254	0.238514	1.63638e+09	1.29057e+07	7.23255e+07	261272	4, 10
T1-146.0-1.18	2015-01-11	04:23:05	T1	Green mudstone	146		7.38495	0.0210437	0.613355	0.0800107	-0.623361	0.195443	1.6277e+09	1.28317e+07	7.18899e+07	259367	4, 10
T1-146.0-1.19	2015-01-11	04:45:25	T1	Green mudstone	146		6.8246	0.0228007	0.619888	0.101085	-1.05804	0.278254	1.18385e+09	9.3278e+06	5.22371e+07	188334	4, 10
T1-146.0-1.20	2015-01-11	05:07:58	T1	Green mudstone	146		8.12974	0.0228917	0.566149	0.067423	-0.531901	0.22848	1.62458e+09	1.28155e+07	7.18072e+07	259512	4, 10
T1-146.0-1.21	2015-01-11	06:59:41	T1	Green mudstone	146		7.97137	0.0184055	0.507885	0.0682081	-0.707403	0.227709	1.47892e+09	1.16593e+07	6.53872e+07	236323	4, 10
T1-146.0-1.22	2015-01-11	07:22:01	T1	Green mudstone	146		9.61144	0.0218494	0.649886	0.0893195	-0.192256	0.259664	1.48348e+09	1.1709e+07	6.56886e+07	237830	4, 10
T1-146.0-1.23	2015-01-11	07:44:18	T1	Green mudstone	146		6.47823	0.0176968	0.561211	0.112787	-0.493256	0.239556	1.64468e+09	1.29574e+07	7.25668e+07	261672	4, 10
T1-146.0-1.24	2015-01-11	08:06:35	T1	Green mudstone	146		6.96581	0.0214137	0.675757	0.0615864	-0.248765	0.217956	1.7686e+09	1.39404e+07	7.80852e+07	281851	4, 10
T1-146.0-1.25	2015-01-11	08:28:52	T1	Green mudstone	146		7.47324	0.018187	0.527029	0.0966589	-0.249015	0.249615	1.74583e+09	1.37653e+07	7.71535e+07	278560	4, 10
T1-146.0-1.26	2015-01-11	08:51:09	T1	Green mudstone	146		6.28975	0.0226532	0.558966	0.0670019	-0.199491	0.173908	1.72349e+09	1.35836e+07	7.60357e+07	274217	4, 10
T1-146.0-1.27	2015-01-11	09:13:27	T1	Green mudstone	146		6.26041	0.02107	0.568249	0.0699594	-0.318665	0.238549	1.68885e+09	1.32999e+07	7.44659e+07	268834	4, 10
T1-146.0-1.28	2015-01-11	09:35:44	T1	Green mudstone	146		6.12703	0.0226829	0.597334	0.0857374	-0.212373	0.165209	1.68223e+09	1.32536e+07	7.42142e+07	267721	4, 10
T1-146.0-1.29	2015-01-11	09:58:01	T1	Green mudstone	146		6.94002	0.0253538	0.509805	0.0840848	-0.33908	0.218046	1.63164e+09	1.28606e+07	7.20404e+07	260145	4, 10
T1-146.0-1.30	2015-01-11	10:20:18	T1	Green mudstone	146		6.02528	0.0221635	0.560352	0.0678294	-0.467272	0.210387	1.68354e+09	1.32602e+07	7.42385e+07	267560	4, 10
Session#23
RUTTAN	normalising standard
RUTTANL-1.1	2015-01-11	14:16:35					1.3169	0.0204708	-0.0976738	0.0787708	-0.288557	0.158172	1.7233e+09	1.35298e+07	7.5636e+07	271456	4, 10
RUTTANL-1.2	2015-01-11	14:38:52					1.26173	0.0218485	-0.135508	0.0867818	-0.101625	0.22387	1.77473e+09	1.39349e+07	7.78915e+07	279637	4, 10
RUTTANL-1.3	2015-01-11	15:01:09					1.48207	0.0208312	-0.0184734	0.0809381	-0.114458	0.194214	1.79166e+09	1.4073e+07	7.8649e+07	282575	4, 10
RUTTANL-1.4	2015-01-11	18:45:00					1.21526	0.0240175	-0.0512226	0.102838	-0.154838	0.28907	1.71138e+09	1.34371e+07	7.50851e+07	269501	4, 10
RUTTANL-1.5	2015-01-11	19:07:34					1.28649	0.0210163	0.137198	0.0745357	-0.0637784	0.233887	1.71451e+09	1.34651e+07	7.52127e+07	269885	4, 10
RUTTANR-1.1	2015-01-11	20:15:11					0.955611	0.0232366	0.0210506	0.0528256	-0.0695898	0.201393	1.57224e+09	1.23432e+07	6.89623e+07	247646	4, 10
RUTTANR-1.2	2015-01-11	20:37:30					1.16647	0.0211431	0.0686819	0.0650595	0.177826	0.207797	1.61019e+09	1.26484e+07	7.06493e+07	253769	4, 10
RUTTANR-1.3	2015-01-11	20:59:47					1.16824	0.0237214	0.0620042	0.0557607	-0.0259859	0.225561	1.61465e+09	1.26799e+07	7.08487e+07	254399	4, 10
RUTTANR-1.4	2015-01-12	01:05:09					1.30006	0.0223452	-0.0171037	0.052186	0.00331865	0.170152	1.66982e+09	1.31138e+07	7.32726e+07	263335	4, 10
RUTTANR-1.5	2015-01-12	01:27:26					1.16093	0.0214491	-0.163936	0.0916011	0.00571845	0.66056	1.50428e+09	1.17992e+07	6.59079e+07	236131	4, 10
						mean	1.23138		-0.0194984		-0.0631969
						std dev	0.13675		0.0954879		0.121097
BALMATL-1.1	2015-01-11	15:23:29					15.6524	0.0210209	-0.128216	0.100452	-0.267259	0.185258	1.74092e+09	1.37671e+07	7.7497e+07	281779	4, 10
BALMATL-1.2	2015-01-11	15:45:48					15.6776	0.0217247	-0.138488	0.10016	-0.156634	0.194573	1.73448e+09	1.3724e+07	7.72317e+07	280723	4, 10
BALMATL-1.3	2015-01-11	19:29:54					15.3964	0.0195516	0.157637	0.0399698	-0.0900516	0.242018	1.66142e+09	1.31458e+07	7.39465e+07	268712	4, 10
BALMATL-1.4	2015-01-11	19:52:11					15.6044	0.0201121	0.0832529	0.0758661	-0.0834839	0.202281	1.66181e+09	1.31462e+07	7.39585e+07	268995	4, 10
						mean	15.5827		-0.00645344		-0.149357
						std dev	0.127856		0.149702		0.0852646
T1-148.02-1.1	2015-01-11	16:08:07	T1	Green mudstone	148.02		6.77009	0.0227307	0.432848	0.081218	-0.522406	0.177995	1.77327e+09	1.39702e+07	7.8257e+07	282049	4, 10
T1-148.02-1.2	2015-01-11	16:30:41	T1	Green mudstone	148.02		7.86106	0.020236	0.507013	0.0637534	-0.424087	0.204348	1.74977e+09	1.37954e+07	7.73088e+07	279242	4, 10
T1-148.02-1.3	2015-01-11	16:53:14	T1	Green mudstone	148.02		6.31761	0.0181484	0.516991	0.0966051	-0.594842	0.217079	1.78016e+09	1.40185e+07	7.85087e+07	282924	4, 10
T1-148.02-1.4	2015-01-11	17:15:31	T1	Green mudstone	148.02		7.6299	0.0245687	0.640541	0.0976746	-0.263388	0.235135	1.7109e+09	1.34853e+07	7.55504e+07	273053	4, 10
T1-148.02-1.5	2015-01-11	17:37:48	T1	Green mudstone	148.02		6.26185	0.0234081	0.582336	0.0837077	-0.58128	0.218061	1.70508e+09	1.34298e+07	7.52068e+07	271330	4, 10
T1-148.02-1.6	2015-01-11	18:00:04	T1	Green mudstone	148.02		7.64879	0.0231265	0.535412	0.0907131	-0.565241	0.185329	1.74169e+09	1.37263e+07	7.69152e+07	277529	4, 10
T1-148.02-1.7	2015-01-11	18:22:38	T1	Green mudstone	148.02		6.73755	0.0220154	0.568212	0.0625192	-0.492154	0.192794	1.7394e+09	1.37005e+07	7.66978e+07	276643	4, 10
T1W-130.39-1.1	2015-01-11	21:22:09	T1	Green mudstone	130.39	core	41.693	0.0229745	0.268962	0.0635457	0.76159	0.233204	1.71829e+09	1.37773e+07	7.84408e+07	292018	4, 10
T1W-130.39-1.2	2015-01-11	21:44:26	T1	Green mudstone	130.39	core	40.7834	0.0202802	0.168034	0.0740034	0.800811	0.229058	1.67413e+09	1.34091e+07	7.63418e+07	284069	4, 10
T1W-130.39-1.3	2015-01-11	22:06:43	T1	Green mudstone	130.39	core	35.616	0.0206552	0.280749	0.0855715	0.542691	0.241876	1.87398e+09	1.49687e+07	8.49779e+07	314515	4, 10
T1W-130.39-1.4	2015-01-11	22:28:59	T1	Green mudstone	130.39	core	40.2767	0.0181071	0.184054	0.0846879	0.719559	0.205285	1.76912e+09	1.41724e+07	8.06444e+07	299732	4, 10
T1W-130.39-1.5	2015-01-11	22:51:16	T1	Green mudstone	130.39	core	38.7504	0.0185387	0.276702	0.0890598	0.359463	0.25916	1.85493e+09	1.48413e+07	8.43592e+07	312995	4, 10
T1W-130.39-1.8	2015-01-11	23:58:08	T1	Green mudstone	130.39	core	24.0628	0.0237093	0.289216	0.0634248	1.16103	0.252618	1.85426e+09	1.46961e+07	8.27691e+07	301842	4, 10
T1W-130.39-1.9	2015-01-12	00:20:25	T1	Green mudstone	130.39	core	39.1456	0.0185899	0.294748	0.0620801	0.842541	0.183507	1.97239e+09	1.57885e+07	8.97823e+07	333386	4, 10
T1W-130.39-1.10	2015-01-12	00:42:42	T1	Green mudstone	130.39	rim	7.10304	0.0205249	0.613797	0.0606837	-0.499568	0.202497	1.71324e+09	1.35046e+07	7.56016e+07	272733	4, 10
T1W-130.39-1.13	2015-01-12	02:34:23	T1	Green mudstone	130.39	core	40.9849	0.0183049	0.336211	0.0528769	0.591601	0.412044	1.85469e+09	1.48628e+07	8.46065e+07	314970	4, 10
T1W-130.39-1.15	2015-01-12	03:19:36	T1	Green mudstone	130.39	rim	10.8793	0.021894	0.83255	0.0832376	0.281693	0.424384	1.48397e+09	1.17277e+07	6.58183e+07	238542	4, 10
T1W-130.39-1.16	2015-01-12	03:42:08	T1	Green mudstone	130.39	rim	9.77535	0.0201718	0.710111	0.0869472	-0.182099	0.236936	1.76621e+09	1.39291e+07	7.81094e+07	282163	4, 10
T1W-130.39-1.17	2015-01-12	04:04:25	T1	Green mudstone	130.39	core	44.9771	0.0271226	0.191552	0.0388927	0.740598	0.322632	1.83763e+09	1.47508e+07	8.41391e+07	314023	4, 10
Session#24
RUTTAN	normalising standard
RUTTAN_SETUP-1.1	2015-03-10	10:55:58					1.03908	0.0235081	-0.066966	0.10019	-0.0733946	0.22055	1.56613e+09	1.22836e+07	6.86764e+07	246563	4, 10
RUTTAN_SETUP-1.2	2015-03-10	11:18:44					1.1391	0.0259801	-0.0823776	0.100123	0.166107	0.217367	1.55135e+09	1.21701e+07	6.80337e+07	244246	4, 10
RUTTAN_SETUP-1.3	2015-03-10	11:41:48					1.18793	0.0256725	-0.12966	0.0845771	-0.0472173	0.28094	1.55565e+09	1.2204e+07	6.8226e+07	244881	4, 10
RUTTAN-1.1	2015-03-10	14:10:41					0.991976	0.0234509	0.0265977	0.0825436	-0.0666272	0.240209	1.7147e+09	1.34514e+07	7.51769e+07	270068	4, 10
RUTTAN-1.2	2015-03-10	14:35:21					1.05911	0.0286168	0.0160009	0.0804069	0.0242878	0.253755	1.6941e+09	1.32871e+07	7.42789e+07	266542	4, 10
RUTTAN-1.3	2015-03-10	14:57:59					1.2557	0.0210567	-0.0277861	0.0941599	0.10162	0.226032	1.6932e+09	1.32828e+07	7.42535e+07	266540	4, 10
RUTTAN-1.4	2015-03-10	19:31:44					1.39522	0.0224574	0.0109834	0.0803971	0.0802693	0.240821	1.7619e+09	1.38262e+07	7.72849e+07	277168	4, 10
RUTTAN-1.5	2015-03-10	19:54:25					1.27504	0.0199637	0.0260431	0.0594602	-0.0573276	0.236356	1.73912e+09	1.36458e+07	7.62752e+07	273696	4, 10
RUTTAN-1.6	2015-03-10	23:41:32					1.19081	0.0187867	-0.06135	0.0713124	-0.0428156	0.265772	1.7227e+09	1.35152e+07	7.55479e+07	271195	4, 10
RUTTAN-1.7	2015-03-11	00:04:19					1.27925	0.0209768	0.0727735	0.0564191	0.147693	0.26522	1.70621e+09	1.33894e+07	7.48323e+07	268665	4, 10
RUTTAN-1.7B	2015-03-11	09:25:27					1.04815	0.0188406	0.0112756	0.0819214	-0.0480376	0.197354	1.77476e+09	1.3927e+07	7.78081e+07	279343	4, 10
RUTTAN-1.8	2015-03-11	13:45:25					1.2987	0.0234725	0.110239	0.068675	0.066245	0.195587	1.75087e+09	1.37381e+07	7.67904e+07	275563	4, 10
RUTTAN-1.9	2015-03-11	14:08:07					1.31958	0.0225779	-0.0737213	0.0874773	-0.17431	0.243992	1.7249e+09	1.35322e+07	7.56494e+07	271332	4, 10
RUTTAN-1.10	2015-03-11	17:55:45					1.41254	0.0251846	0.0511474	0.0744891	-0.113834	0.26917	1.73895e+09	1.36463e+07	7.62764e+07	273885	4, 10
						mean	1.20658		-0.00834291		-0.00266725
						std dev	0.135236		0.0673867		0.101481
BALMAT_SETUP-1.1	2015-03-10	12:51:57					15.5406	0.0231116	-0.139567	0.0681862	-0.211031	0.207386	1.67451e+09	1.3234e+07	7.44875e+07	270524	4, 10
BALMAT_SETUP-1.2	2015-03-10	13:14:37					15.4456	0.0205374	-0.239297	0.101749	-0.13102	0.192212	1.61342e+09	1.27534e+07	7.17633e+07	260815	4, 10
BALMAT-1.1	2015-03-10	15:20:43					14.5934	0.019988	-0.074647	0.0907213	-0.0535723	0.297077	1.54005e+09	1.21653e+07	6.84452e+07	248574	4, 10
BALMAT-1.3	2015-03-10	20:17:09					14.7243	0.0237129	-0.145014	0.0753301	-0.311179	0.280298	1.59016e+09	1.2562e+07	7.06811e+07	256520	4, 10
BALMAT-1.4	2015-03-11	00:27:45					15.2694	0.0223164	-0.0754016	0.0741576	-0.253991	0.273	1.59756e+09	1.26223e+07	7.10459e+07	258446	4, 10
BALMAT-1.5	2015-03-11	14:31:03					15.2617	0.0230705	0.152524	0.0737213	-0.135688	0.229894	1.57773e+09	1.24686e+07	7.01629e+07	254814	4, 10
						mean	15.1391		-0.0869003		-0.182747
						std dev	0.389112		0.131896		0.0937515
MAINE-1.1	2015-03-10	12:04:30					-20.7639	0.0249995	-0.135374	0.0884814	-0.0935602	0.241302	1.66742e+09	1.29322e+07	7.15223e+07	251678	4, 10
MAINE-1.3	2015-03-10	12:29:14					-20.9121	0.0210741	-0.00953669	0.0896318	-0.259712	0.271593	1.72005e+09	1.33402e+07	7.37649e+07	259402	4, 10
						mean	-20.838		-0.0724555		-0.176636
						std dev	0.104761		0.0889807		0.117487
169.9-1.1	2015-03-10	15:45:06	T1	BIF	169.9		-6.37619	0.023156	0.594334	0.0651163	-0.685487	0.243373	1.57106e+09	1.22862e+07	6.83853e+07	243597	4, 10
169.9-2.1	2015-03-10	16:07:48	T1	BIF	169.9		-5.59855	0.0189184	0.553164	0.0569805	-0.818967	0.211652	1.73586e+09	1.35799e+07	7.56059e+07	269311	4, 10
169.9-3.1	2015-03-10	16:30:27	T1	BIF	169.9		-5.76734	0.0199165	0.528016	0.0656022	-0.44417	0.261086	1.62948e+09	1.27453e+07	7.09734e+07	252998	4, 10
169.9-4.1	2015-03-10	16:53:06	T1	BIF	169.9		-4.96554	0.0245811	0.66672	0.120148	-0.676842	0.287353	1.65978e+09	1.29898e+07	7.23393e+07	257612	4, 10
169.9-5.1	2015-03-10	17:15:45	T1	BIF	169.9		-7.48464	0.0211732	0.644624	0.0828294	-0.654712	0.264766	1.75601e+09	1.37253e+07	7.63407e+07	271514	4, 10
169.9-6.1	2015-03-10	17:38:24	T1	BIF	169.9		-6.81128	0.0240752	0.619333	0.0514857	-0.646588	0.268864	1.71435e+09	1.34042e+07	7.45792e+07	265813	4, 10
169.9-7.1	2015-03-10	18:01:03	T1	BIF	169.9		-5.47306	0.0253012	0.666064	0.0653926	-0.7484	0.240758	1.75816e+09	1.3756e+07	7.66019e+07	272935	4, 10
169.9-8.1	2015-03-10	18:23:42	T1	BIF	169.9		-2.83726	0.0230984	0.593886	0.0904735	-0.39653	0.26726	1.72246e+09	1.3495e+07	7.52244e+07	268891	4, 10
169.9-9.1	2015-03-10	18:46:22	T1	BIF	169.9		-7.29655	0.0214891	0.676542	0.0689098	-0.663192	0.228874	1.68807e+09	1.31937e+07	7.33953e+07	261258	4, 10
169.9-10.1	2015-03-10	19:09:01	T1	BIF	169.9		-6.00294	0.0208307	0.704682	0.0638257	-0.432245	0.255451	1.77489e+09	1.38836e+07	7.72725e+07	274952	4, 10
169.9-11.1	2015-03-10	20:39:53	T1	BIF	169.9		-6.72468	0.0267745	0.688197	0.0534375	-0.60808	0.252602	1.64082e+09	1.28294e+07	7.13949e+07	254391	4, 10
169.9-12.1	2015-03-10	21:02:32	T1	BIF	169.9		3.94024	0.0207122	0.593686	0.0744182	-0.343168	0.226536	1.63406e+09	1.28478e+07	7.18673e+07	258476	4, 10
169.9-13.1	2015-03-10	21:25:14	T1	BIF	169.9		-7.33296	0.0222094	0.731516	0.0712844	-0.392452	0.203077	1.76687e+09	1.38102e+07	7.68328e+07	273929	4, 10
169.9-14.1	2015-03-10	21:47:56	T1	BIF	169.9		-4.65276	0.0231181	0.519635	0.0730531	-0.851654	0.228728	1.65839e+09	1.29807e+07	7.23003e+07	258042	4, 10
169.9-15.1	2015-03-10	22:10:36	T1	BIF	169.9		-0.455551	0.0207444	0.665541	0.0795657	-0.773711	0.255603	1.70291e+09	1.33569e+07	7.45582e+07	266975	4, 10
169.9-16.1	2015-03-10	22:33:17	T1	BIF	169.9		4.74839	0.0196181	0.469989	0.10139	-0.743619	0.304129	1.67298e+09	1.31567e+07	7.36327e+07	264829	4, 10
169.9-17.1	2015-03-10	22:55:59	T1	BIF	169.9		-5.7783	0.0261791	0.559496	0.0908509	-0.629034	0.199387	1.66802e+09	1.30458e+07	7.26403e+07	258769	4, 10
169.9-18.1	2015-03-10	23:18:41	T1	BIF	169.9		8.76539	0.0267875	0.682612	0.0733594	-0.906962	0.267621	1.39619e+09	1.10084e+07	6.17445e+07	223052	4, 10
170.91_1.1	2015-03-11	09:55:21	T1	BIF	170.91		5.70892	0.0216836	0.453876	0.0833258	-0.457483	0.23576	1.65809e+09	1.30444e+07	7.3038e+07	262914	4, 10
170.91_2.1	2015-03-11	10:18:00	T1	BIF	170.91		1.14593	0.0262498	0.0976875	0.107265	-0.360439	0.268295	1.51277e+09	1.18746e+07	6.63158e+07	238135	4, 10
170.91_3.1	2015-03-11	10:40:40	T1	BIF	170.91		-5.16382	0.0233591	0.448887	0.0548922	-0.358495	0.209937	1.74174e+09	1.36205e+07	7.5885e+07	270333	4, 10
170.91_4.1	2015-03-11	11:03:19	T1	BIF	170.91		-2.45463	0.026493	0.727434	0.0988191	-0.710914	0.22394	1.72131e+09	1.34888e+07	7.52212e+07	268763	4, 10
170.91_5.1	2015-03-11	11:25:58	T1	BIF	170.91		5.05831	0.0239769	0.376524	0.0647501	-0.717379	0.221287	1.6104e+09	1.26701e+07	7.08876e+07	255226	4, 10
170.91_6.1	2015-03-11	11:50:24	T1	BIF	170.91		5.94478	0.0279372	0.533605	0.0832387	-0.735652	0.233344	1.73413e+09	1.36441e+07	7.64001e+07	274935	4, 10
170.91_7.1	2015-03-11	12:13:03	T1	BIF	170.91		-5.60561	0.0226422	0.583269	0.0973251	-0.660074	0.228582	1.72144e+09	1.34665e+07	7.49812e+07	267177	4, 10
170.91_8.1	2015-03-11	12:35:43	T1	BIF	170.91		-0.914826	0.0236292	0.519786	0.0710547	-0.739085	0.244198	1.69644e+09	1.33001e+07	7.42371e+07	265709	4, 10
170.91_9.1	2015-03-11	12:58:23	T1	BIF	170.91		3.87284	0.0228216	0.568804	0.0706527	-0.603254	0.213506	1.67387e+09	1.3158e+07	7.3595e+07	264510	4, 10
170.91_10.1	2015-03-11	13:21:02	T1	BIF	170.91		-5.22285	0.0225618	0.464827	0.0724708	-0.742693	0.228892	1.59707e+09	1.24951e+07	6.95971e+07	248217	4, 10
170.85_1.1	2015-03-11	14:53:59	T1	Jasper	170.85		0.517003	0.0210385	0.471179	0.105123	-0.645228	0.207712	1.71511e+09	1.34597e+07	7.51624e+07	269514	4, 10
170.85_2.1	2015-03-11	15:16:38	T1	Jasper	170.85		8.24719	0.0232323	0.463559	0.0699754	-0.46725	0.259029	1.71865e+09	1.35414e+07	7.5903e+07	273838	4, 10
170.85_3.1	2015-03-11	15:39:17	T1	Jasper	170.85		7.47417	0.0233367	0.344565	0.0950886	-0.737482	0.26821	1.59556e+09	1.25641e+07	7.04325e+07	253999	4, 10
170.85_4.1	2015-03-11	16:01:56	T1	Jasper	170.85		4.39675	0.0227357	0.544994	0.0421991	-0.819026	0.223813	1.67052e+09	1.31333e+07	7.34665e+07	264300	4, 10
170.85_5.1	2015-03-11	16:24:35	T1	Jasper	170.85		5.25723	0.0230957	0.630717	0.0764855	-0.968045	0.231302	1.70444e+09	1.33989e+07	7.50642e+07	269933	4, 10
170.85_6.1	2015-03-11	16:47:14	T1	Jasper	170.85		3.69342	0.0237591	0.447351	0.0977736	-0.849051	0.238035	1.5978e+09	1.25587e+07	7.02553e+07	252416	4, 10
170.85_7.1	2015-03-11	17:10:08	T1	Jasper	170.85		8.20469	0.024852	0.618652	0.0622992	-0.598088	0.217309	1.77261e+09	1.39664e+07	7.82799e+07	282326	4, 10
170.85_8.1	2015-03-11	17:32:47	T1	Jasper	170.85		4.79199	0.0244358	0.632162	0.117596	-0.674604	0.258623	1.63642e+09	1.28729e+07	7.20099e+07	259270	4, 10
Session#25
RUTTAN	normalising standard
RUTTAN-1.1	2015-03-11	19:40:22					0.993011	0.0263008	0.0520941	0.0423615	-0.0988896	0.204741	1.6592e+09	1.3022e+07	7.27582e+07	261152	4, 10
RUTTAN-1.2	2015-03-11	20:03:01					1.25204	0.0226539	-0.0140695	0.0599434	0.262537	0.341159	1.68336e+09	1.32122e+07	7.38337e+07	265244	4, 10
RUTTAN-1.3	2015-03-11	20:25:42					1.1734	0.0221116	0.0713885	0.0723857	0.003782	0.266729	1.66055e+09	1.30349e+07	7.28348e+07	261418	4, 10
RUTTAN-1.4	2015-03-12	01:21:17					1.30883	0.0243805	-0.0544857	0.0746823	0.099834	0.194499	1.68867e+09	1.32645e+07	7.40728e+07	265966	4, 10
RUTTAN-1.5	2015-03-12	01:43:56					1.31081	0.0243455	0.0338169	0.0643781	-0.0776875	0.228661	1.64776e+09	1.29389e+07	7.23108e+07	259517	4, 10
RUTTAN-1.6	2015-03-12	05:10:09					1.18414	0.0211614	-0.0407881	0.129286	-0.00854846	0.244492	1.65232e+09	1.29693e+07	7.24668e+07	259991	4, 10
RUTTAN-1.7	2015-03-12	05:32:48					1.2353	0.0248985	-0.0324018	0.0647714	-0.00767244	0.233657	1.66128e+09	1.30371e+07	7.28679e+07	261629	4, 10
RUTTAN-1.8	2015-03-12	08:12:27					1.12538	0.0220998	-0.0174123	0.0917443	-0.11285	0.248692	1.64402e+09	1.29021e+07	7.20986e+07	258626	4, 10
RUTTAN-1.9	2015-03-12	08:35:08					1.25549	0.0229858	0.0126196	0.0871202	-0.0828974	0.261129	1.67969e+09	1.31849e+07	7.36784e+07	264573	4, 10
						mean	1.20427		0.00119575		-0.00248811
						std dev	0.100227		0.0437085		0.119585
BALMAT-1.1	2015-03-11	20:48:25					15.2621	0.0205546	-0.0906499	0.058195	-0.0994486	0.239654	1.58683e+09	1.2542e+07	7.05772e+07	256802	4, 10
BALMAT-1.2	2015-03-11	21:11:03					15.3574	0.0262311	-0.0710792	0.0500851	-0.0856597	0.297471	1.58887e+09	1.25613e+07	7.06763e+07	256659	4, 10
BALMAT-1.3	2015-03-12	02:06:37					15.2189	0.0251587	-0.0960929	0.0672284	0.0496487	0.28016	1.54652e+09	1.22263e+07	6.87793e+07	249970	4, 10
BALMAT-1.4	2015-03-12	05:55:52					15.3927	0.02125	0.171726	0.115482	-0.230511	0.261905	1.5778e+09	1.24772e+07	7.01876e+07	254980	4, 10
BALMAT-1.5	2015-03-12	08:57:50					15.3549	0.0236319	-0.0655304	0.0713877	-0.0632904	0.303953	1.56241e+09	1.23503e+07	6.94971e+07	252593	4, 10
						mean	15.3172		-0.0303253		-0.0858523
						std dev	0.073196		0.113676		0.0999759
T1T-146.3-1.1	2015-03-11	21:34:05	T1	Jasper	146.3	rim	-0.298262	0.02143	0.797748	0.0676534	-0.798511	0.249897	1.84631e+09	1.44888e+07	8.0863e+07	289560	4, 10
T1T-146.3-1.2	2015-03-11	21:57:01	T1	Jasper	146.3	core	16.3025	0.0226514	0.139978	0.0440864	-0.861495	0.20467	1.6959e+09	1.34162e+07	7.55043e+07	274285	4, 10
T1T-146.3-2.1	2015-03-11	22:19:57	T1	Jasper	146.3	core	10.4051	0.0235632	0.406913	0.0705667	-0.798559	0.228057	1.71997e+09	1.35668e+07	7.61196e+07	275075	4, 10
T1T-146.3-3.1	2015-03-11	22:42:37	T1	Jasper	146.3	rim	-0.962676	0.0244779	0.739452	0.0531163	-0.906525	0.22666	1.71817e+09	1.34827e+07	7.5203e+07	269352	4, 10
T1T-146.3-3.2	2015-03-11	23:05:16	T1	Jasper	146.3	core	15.4779	0.0209484	0.378779	0.0510032	-0.877914	0.225605	1.76062e+09	1.3925e+07	7.83242e+07	284179	4, 10
T1T-146.3-4.1	2015-03-11	23:27:55	T1	Jasper	146.3	core	13.53	0.0258169	0.286763	0.0477736	-0.847681	0.228878	1.78073e+09	1.40683e+07	7.90504e+07	286645	4, 10
T1T-146.3-5.1	2015-03-11	23:50:34	T1	Jasper	146.3	rim	-0.871133	0.0227236	0.76929	0.0509801	-0.635751	0.223523	1.82836e+09	1.43445e+07	8.00158e+07	286370	4, 10
T1T-146.3-5.2	2015-03-12	00:13:13	T1	Jasper	146.3	core	16.5971	0.023007	0.42233	0.0741692	-0.743653	0.220012	1.73918e+09	1.37634e+07	7.74527e+07	281708	4, 10
T1T-146.3-6.1	2015-03-12	00:35:54	T1	Jasper	146.3	core	13.0245	0.0227365	0.469558	0.054617	-0.98983	0.223407	1.74073e+09	1.3751e+07	7.72441e+07	279870	4, 10
T1T-146.3-6.2	2015-03-12	00:58:33	T1	Jasper	146.3	rim	-1.24064	0.020875	0.682223	0.0664527	-0.702957	0.228915	1.59049e+09	1.24709e+07	6.95814e+07	248889	4, 10
T1T-146.3-7.1	2015-03-12	02:29:21	T1	Jasper	146.3	core	20.2384	0.0241015	0.473827	0.0675635	-0.521353	0.256772	1.69854e+09	1.34676e+07	7.59147e+07	276930	4, 10
T1T-146.3-8.1	2015-03-12	02:52:03	T1	Jasper	146.3	core	8.6788	0.0209244	0.408958	0.0512623	-0.686193	0.215398	1.85093e+09	1.45882e+07	8.17741e+07	295292	4, 10
T1T-146.3-8.2	2015-03-12	09:21:05	T1	Jasper	146.3	rim	-1.93379	0.0226435	0.657578	0.0715196	-0.793478	0.218159	1.61438e+09	1.26568e+07	7.05823e+07	252219	4, 10
T1T-146.3-9.1	2015-03-12	03:16:21	T1	Jasper	146.3	core	20.2348	0.0250784	0.485037	0.0790116	-0.509848	0.265731	1.70834e+09	1.35508e+07	7.63578e+07	278558	4, 10
T1T-146.3-9.2	2015-03-12	03:39:00	T1	Jasper	146.3	rim	-1.52904	0.0214019	0.653722	0.0600475	-0.554563	0.236628	1.63937e+09	1.28579e+07	7.17112e+07	256362	4, 10
T1T-146.3-10.1	2015-03-12	04:01:43	T1	Jasper	146.3	core	16.78	0.0199732	0.351568	0.0817739	-0.623403	0.21927	1.77302e+09	1.40313e+07	7.89145e+07	287481	4, 10
T1T-146.3-10.2	2015-03-12	04:24:22	T1	Jasper	146.3	rim	-1.15031	0.0232889	0.742654	0.0678434	-0.720819	0.2338	1.74558e+09	1.36935e+07	7.63763e+07	273297	4, 10
T1T-146.3-11.1	2015-03-12	04:47:01	T1	Jasper	146.3	core	20.0338	0.025081	0.29346	0.0749451	-0.632639	0.243821	1.70479e+09	1.35167e+07	7.61797e+07	277943	4, 10
T1C-148.085-1.1	2015-03-12	06:18:58	T1	Green mudstone	148.085		-8.4364	0.0193332	0.465592	0.0698452	-0.588069	0.210447	1.74291e+09	1.36156e+07	7.57104e+07	269160	4, 10
T1C-148.085-1.2	2015-03-12	06:41:40	T1	Green mudstone	148.085		-8.3866	0.0210287	0.522153	0.0475326	-0.732701	0.247959	1.72335e+09	1.34672e+07	7.48632e+07	266111	4, 10
T1C-148.085-1.3	2015-03-12	07:04:19	T1	Green mudstone	148.085		-12.1649	0.0255105	0.376156	0.0661309	-0.459824	0.261338	1.7048e+09	1.32915e+07	7.37749e+07	261358	4, 10
T1C-148.085-1.4	2015-03-12	07:27:01	T1	Green mudstone	148.085		-12.0303	0.0218573	0.294491	0.0528944	-0.399169	0.213498	1.72089e+09	1.34183e+07	7.44732e+07	263812	4, 10
T1C-148.085-1.5	2015-03-12	07:49:43	T1	Green mudstone	148.085		-12.2316	0.0226443	0.282392	0.0501426	-0.438667	0.249551	1.71372e+09	1.33612e+07	7.4162e+07	262777	4, 10
Session#26
RUTTAN	normalising standard
RUTTAN-1.2	2015-03-12	1904-01-01 11:08:44					1.20382	0.023674	0.0558785	0.096523	-0.00432135	0.214953	1.69307e+09	1.32857e+07	7.42419e+07	266114	4, 10
RUTTAN-1.3	2015-03-12	1904-01-01 11:33:58					1.15267	0.0216561	-0.0297615	0.0617787	-0.0481315	0.195681	1.70012e+09	1.334e+07	7.45491e+07	267346	4, 10
RUTTAN-1.4	2015-03-12	1904-01-01 16:29:03					1.23901	0.0244456	-0.00523194	0.069902	0.0402611	0.183672	1.71719e+09	1.3475e+07	7.53124e+07	270332	4, 10
						mean	1.1985		0.0069617		-0.00406393
						std dev	0.043412		0.0441029		0.0441968
BALMAT-1.1	2015-03-12	1904-01-01 11:56:41					15.4458	0.0241566	0.104114	0.0599336	0.180684	0.260267	1.74893e+09	1.38255e+07	7.77837e+07	282912	4, 10
BALMAT-1.2	2015-03-12	1904-01-01 12:19:20					14.8962	0.0232152	0.0593586	0.0573619	0.0616402	0.209147	1.75412e+09	1.38617e+07	7.79766e+07	283451	4, 10
BALMAT-1.3	2015-03-12	1904-01-01 16:51:52					14.9426	0.0221738	0.0771513	0.0534974	-0.0311945	0.244123	1.75335e+09	1.38578e+07	7.79487e+07	282940	4, 10
						mean	15.0949		0.0802078		0.0703766
						std dev	0.304811		0.0225335		0.106209
150.08-1.1	2015-03-12	1904-01-01 12:42:01	T1	Laminated BIF	150.08		9.19122	0.0246372	0.31311	0.0656996	-0.208759	0.228553	1.69647e+09	1.33749e+07	7.49949e+07	271008	4, 10
150.08-2.1	2015-03-12	1904-01-01 13:04:42	T1	Laminated BIF	150.08		12.6534	0.0217665	0.294626	0.056915	-0.332286	0.225055	1.76828e+09	1.39608e+07	7.84492e+07	284266	4, 10
150.08-3.1	2015-03-12	1904-01-01 13:27:23	T1	Laminated BIF	150.08		13.1816	0.0195276	0.265829	0.0526354	-0.150039	0.259262	1.70911e+09	1.3499e+07	7.58656e+07	275004	4, 10
150.08-4.1	2015-03-12	1904-01-01 13:50:03	T1	Laminated BIF	150.08		12.2691	0.0211371	0.239476	0.0731138	-0.222508	0.280559	1.74157e+09	1.3746e+07	7.72016e+07	279742	4, 10
150.08-5.1	2015-03-12	1904-01-01 14:12:44	T1	Laminated BIF	150.08		10.5436	0.0237076	0.266785	0.0832745	-0.356068	0.236487	1.67109e+09	1.3188e+07	7.39958e+07	267552	4, 10
150.08-6.1	2015-03-12	1904-01-01 14:35:26	T1	Laminated BIF	150.08		14.1397	0.0240016	0.324921	0.0588831	0.02885	0.323019	1.7886e+09	1.41335e+07	7.94577e+07	288466	4, 10
150.08-7.1	2015-03-12	1904-01-01 14:58:06	T1	Laminated BIF	150.08		11.4902	0.0214588	0.37967	0.0820635	-0.312878	0.230548	1.71651e+09	1.35454e+07	7.60661e+07	275241	4, 10
150.08-8.1	2015-03-12	1904-01-01 15:20:47	T1	Laminated BIF	150.08		14.1333	0.0227633	0.487631	0.0930221	-0.139883	0.28525	1.83732e+09	1.45114e+07	8.16595e+07	296350	4, 10
150.08-9.1	2015-03-12	1904-01-01 15:43:26	T1	Laminated BIF	150.08		11.2077	0.0208667	0.405997	0.121871	-0.0907095	0.195939	1.82882e+09	1.4427e+07	8.09855e+07	293040	4, 10
150.08-10.1	2015-03-12	1904-01-01 16:06:06	T1	Laminated BIF	150.08		9.77271	0.0266839	0.318281	0.0811301	-0.108098	0.268206	1.64536e+09	1.29712e+07	7.27682e+07	263084	4, 10
Session#27
RUTTAN	normalising standard
RUTTAN-1.2	2015-03-12	1904-01-01 19:15:35					1.36722	0.0225474	0.0682846	0.0584725	-0.122383	0.206775	1.74541e+09	1.37004e+07	7.65544e+07	274816	4, 10
RUTTAN-1.3	2015-03-12	1904-01-01 19:38:14					1.32549	0.0206548	0.0277499	0.0562085	-0.0614268	0.208692	1.76333e+09	1.38393e+07	7.73304e+07	277835	4, 10
RUTTAN-1.5	2015-03-13	1904-01-01 00:36:33					1.05232	0.0238395	-0.0196126	0.0596852	0.0210661	0.241805	1.70133e+09	1.33504e+07	7.45965e+07	267518	4, 10
RUTTAN-1.6	2015-03-13	1904-01-01 05:33:10					1.29939	0.0204499	-0.0172793	0.0636698	0.0526632	0.224207	1.72978e+09	1.35694e+07	7.58743e+07	272332	4, 10
RUTTAN-1.7	2015-03-13	1904-01-01 05:56:17					1.11656	0.0226507	-0.0420965	0.104042	0.0384071	0.264465	1.73981e+09	1.36558e+07	7.63001e+07	273843	4, 10
RUTTAN-1.8	2015-03-13	1904-01-01 11:45:04					1.11964	0.020919	-0.0273185	0.0582286	-0.218995	0.282016	1.68577e+09	1.32283e+07	7.39171e+07	265013	4, 10
						mean	1.21344		-0.00171206		-0.0484449
						std dev	0.132467		0.0415136		0.107071
BALMAT-1.1	2015-03-12	1904-01-01 20:00:57					15.1222	0.02379	-0.0786828	0.0702642	-0.474075	0.229017	1.666e+09	1.3167e+07	7.40817e+07	269226	4, 10
BALMAT-1.3	2015-03-13	1904-01-01 00:59:53					14.8682	0.0205742	-0.253361	0.0804694	-0.106073	0.262526	1.66224e+09	1.31295e+07	7.38955e+07	268230	4, 10
						mean	14.9952		-0.166022		-0.290074
						std dev	0.179622		0.123516		0.260216
T1B-159.30-1.1	2015-03-12	20:25:21	T1	Green mudstone	159.3		-34.4651	0.0283603	-0.0954277	0.0589334	-0.16865	0.221285	1.74741e+09	1.34593e+07	7.39086e+07	256725	4, 10
T1B-159.30-2.1	2015-03-12	1904-01-01 20:48:04	T1	Green mudstone	159.3		-34.3963	0.0219167	-0.195815	0.0635396	-0.0688309	0.225789	1.67941e+09	1.29351e+07	7.10361e+07	246616	4, 10
T1B-159.30-3.1	2015-03-12	1904-01-01 21:10:43	T1	Green mudstone	159.3		-32.8088	0.0239146	-0.212945	0.0868876	0.0879962	0.278765	1.76345e+09	1.35945e+07	7.47155e+07	260130	4, 10
T1B-159.30-4.1	2015-03-12	1904-01-01 21:33:27	T1	Green mudstone	159.3		-32.4924	0.0237477	0.0202457	0.0651174	-0.0133036	0.203182	1.86154e+09	1.4351e+07	7.8852e+07	274260	4, 10
T1B-159.30-4.2	2015-03-12	1904-01-01 21:56:06	T1	Green mudstone	159.3		-31.4209	0.0232787	-0.0247158	0.0688957	0.169809	0.201868	1.79666e+09	1.38604e+07	7.62245e+07	265578	4, 10
T1B-159.30-5.1	2015-03-12	1904-01-01 22:18:45	T1	Green mudstone	159.3		-33.5254	0.022681	-0.0825563	0.0600334	0.0889974	0.207389	1.85559e+09	1.42987e+07	7.85368e+07	272992	4, 10
T1B-159.30-5.2	2015-03-12	1904-01-01 22:41:24	T1	Green mudstone	159.3		-31.6129	0.0191091	-0.126826	0.108676	0.0884904	0.219391	1.7257e+09	1.33126e+07	7.31927e+07	254829	4, 10
T1B-159.30-6.1	2015-03-12	1904-01-01 23:04:04	T1	Green mudstone	159.3		-33.6438	0.0253017	-0.148645	0.0541838	0.014349	0.198976	1.75478e+09	1.35209e+07	7.42831e+07	258235	4, 10
T1B-159.30-6.2	2015-03-12	1904-01-01 23:26:43	T1	Green mudstone	159.3		-31.5417	0.0251985	-0.14822	0.0582753	-0.0127902	0.220972	1.62287e+09	1.25193e+07	6.88468e+07	239699	4, 10
T1B-159.30-7.1	2015-03-12	1904-01-01 23:49:23	T1	Green mudstone	159.3		-34.4462	0.0239872	-0.217778	0.0766733	0.124812	0.187527	1.66801e+09	1.28444e+07	7.05544e+07	244932	4, 10
T1B-159.30-7.2	2015-03-13	1904-01-01 00:12:02	T1	Green mudstone	159.3		-31.8209	0.024434	-0.168872	0.0589622	0.014224	0.17807	1.62277e+09	1.25171e+07	6.88171e+07	239518	4, 10
T1B-159.30-8.1	2015-03-13	1904-01-01 01:23:15	T1	Green mudstone	159.3		-34.2954	0.0258565	-0.196697	0.0874482	0.0515397	0.256068	1.66978e+09	1.28622e+07	7.06437e+07	245365	4, 10
T1B-159.30-9.1	2015-03-13	1904-01-01 01:45:54	T1	Green mudstone	159.3		-33.9582	0.0243913	-0.0461653	0.0546638	0.0948723	0.182821	1.71968e+09	1.32465e+07	7.27772e+07	252860	4, 10
T1B-159.30-9.2	2015-03-13	1904-01-01 02:08:33	T1	Green mudstone	159.3		-31.5115	0.0240858	-0.0696075	0.074447	0.124594	0.207092	1.64877e+09	1.27184e+07	6.99314e+07	243389	4, 10
T1B-159.30-10.1	2015-03-13	1904-01-01 02:31:16	T1	Green mudstone	159.3		-33.6095	0.0232407	-0.0904713	0.0899448	0.113181	0.227509	1.91032e+09	1.4721e+07	8.08322e+07	281098	4, 10
T1B-159.30-10.2	2015-03-13	1904-01-01 02:53:56	T1	Green mudstone	159.3		-31.5522	0.0233476	-0.221684	0.056492	0.253898	0.219115	1.753e+09	1.35323e+07	7.43527e+07	259143	4, 10
T1B-159.30-11.1	2015-03-13	1904-01-01 03:16:41	T1	Green mudstone	159.3		-29.7565	0.0254955	-0.133133	0.0817194	0.307428	0.207813	1.77513e+09	1.37061e+07	7.54309e+07	263130	4, 10
T1B-159.30-12.1	2015-03-13	1904-01-01 03:39:23	T1	Green mudstone	159.3		-22.3126	0.0404144	0.081078	0.145544	-0.44247	0.379531	9.98281e+08	7.73356e+06	4.27034e+07	149617	4, 10
T1B-159.30-13.1	2015-03-13	1904-01-01 04:02:05	T1	Green mudstone	159.3		-27.7006	0.043198	-0.289765	0.0752774	-0.0707423	0.281175	1.44785e+09	1.1207e+07	6.18282e+07	216129	4, 10
T1B-159.30-14.1	2015-03-13	1904-01-01 04:24:44	T1	Green mudstone	159.3		-32.6875	0.0205825	0.203434	0.0918142	-0.0703345	0.263611	1.80855e+09	1.39422e+07	7.66067e+07	266174	4, 10
T1B-159.30-1.16	2015-03-13	1904-01-01 05:10:07	T1	Green mudstone	159.3		-31.2937	0.0235052	-0.122516	0.0743066	0.0477595	0.251719	1.63065e+09	1.2578e+07	6.91525e+07	240757	4, 10
T1-172.1-1.1	2015-03-13	1904-01-01 06:27:59	T1	BIF	172.1		6.09084	0.0241913	0.202376	0.0546646	-1.60899	0.249767	1.75044e+09	1.37779e+07	7.71529e+07	277794	4, 10
T1-172.1-2.1	2015-03-13	1904-01-01 06:50:38	T1	BIF	172.1		7.19446	0.0219298	-0.0518972	0.0720289	-1.6042	0.221947	1.49496e+09	1.177e+07	6.59458e+07	237649	4, 10
T1-172.1-3.1	2015-03-13	1904-01-01 07:13:18	T1	BIF	172.1		5.58034	0.0200484	0.172609	0.0527662	-1.61014	0.217755	1.81065e+09	1.42452e+07	7.9748e+07	286702	4, 10
T1-172.1-4.1	2015-03-13	1904-01-01 07:35:57	T1	BIF	172.1		4.64475	0.0210104	0.184804	0.06575	-1.2795	0.241057	1.79353e+09	1.41013e+07	7.89118e+07	283762	4, 10
T1-172.1-5.1	2015-03-13	1904-01-01 07:58:36	T1	BIF	172.1		4.09417	0.026293	0.257121	0.0416366	-1.24009	0.235564	1.85989e+09	1.46216e+07	8.17865e+07	293800	4, 10
T1-172.1-6.1	2015-03-13	1904-01-01 08:21:41	T1	BIF	172.1		7.89601	0.0210817	0.225006	0.0606908	-1.35222	0.227178	1.78196e+09	1.40315e+07	7.86455e+07	283764	4, 10
T1-172.1-7.1	2015-03-13	1904-01-01 08:44:20	T1	BIF	172.1		5.32449	0.0212852	0.193178	0.0577593	-1.33464	0.193108	1.82877e+09	1.43878e+07	8.05413e+07	289750	4, 10
T1-172.1-8.1	2015-03-13	1904-01-01 09:07:00	T1	BIF	172.1		3.36081	0.0194662	0.16751	0.06565	-1.22958	0.204515	1.94172e+09	1.52597e+07	8.5359e+07	306380	4, 10
T1-172.1-9.1	2015-03-13	1904-01-01 10:12:36	T1	BIF	172.1		0.384975	0.021359	0.20187	0.0610417	-1.10809	0.237105	1.95971e+09	1.53757e+07	8.58738e+07	307646	4, 10
T1-172.1-10.1	2015-03-13	1904-01-01 10:35:18	T1	BIF	172.1		-0.265254	0.0234274	0.216495	0.117475	-0.980301	0.209891	1.89173e+09	1.48373e+07	8.28253e+07	296477	4, 10
T1-172.1-11.1	2015-03-13	1904-01-01 10:58:01	T1	BIF	172.1		-0.690093	0.0250522	0.2183	0.08151	-1.44667	0.229827	1.93224e+09	1.51509e+07	8.45813e+07	302071	4, 10
T1-172.1-12.1	2015-03-13	1904-01-01 11:20:46	T1	BIF	172.1		24.939	0.0282532	-0.0622162	0.0709791	-0.791294	0.313443	1.10554e+09	8.79087e+06	4.97079e+07	182259	4, 10
Session#28
RUTTAN	normalising standard
RUTTAN-1.1	2015-03-13	19:48:38					1.05696	0.0228184	-0.0216981	0.09767	0.0533977	0.2542	1.65798e+09	1.3023e+07	7.27283e+07	261116	4, 10
RUTTAN-1.2	2015-03-13	20:11:17					1.27303	0.022109	0.0112617	0.0634078	-0.164689	0.218213	1.64165e+09	1.28909e+07	7.20276e+07	258480	4, 10
RUTTAN-1.3	2015-03-13	20:33:57					1.09635	0.023312	0.04469	0.0475859	0.0516485	0.253727	1.66241e+09	1.30506e+07	7.29299e+07	261500	4, 10
RUTTAN-1.4	2015-03-14	01:53:48					1.12291	0.0202228	-0.0249528	0.0854688	0.0830755	0.358139	1.64037e+09	1.28846e+07	7.19594e+07	258367	4, 10
RUTTAN-1.5	2015-03-14	02:16:27					1.20019	0.0218256	0.00706384	0.0487894	0.0494759	0.255582	1.65987e+09	1.30256e+07	7.27943e+07	261230	4, 10
RUTTAN-1.6	2015-03-14	06:50:32					1.35595	0.0227151	-0.0235649	0.0523365	0.120495	0.276641	1.62457e+09	1.27545e+07	7.12866e+07	255923	4, 10
						mean	1.18423		-0.00120006		0.0322339
						std dev	0.114289		0.027619		0.100275
BALMAT-1.1	2015-03-13	20:56:40					14.867	0.0228068	0.0221882	0.0365075	-0.246533	0.265224	1.67268e+09	1.3222e+07	7.43791e+07	270336	4, 10
BALMAT-1.3	2015-03-14	02:39:10					14.5457	0.0246798	0.0091117	0.0448561	-0.0421122	0.269632	1.65159e+09	1.30518e+07	7.34218e+07	266561	4, 10
BALMAT-1.5	2015-03-14	07:14:08					14.2097	0.0243223	0.059586	0.0774692	-0.264243	0.229171	1.65135e+09	1.30482e+07	7.33887e+07	266448	4, 10
BALMAT-1.6	2015-03-14	08:07:47					13.8844	0.0229424	-0.00250193	0.0892307	-0.139163	0.253298	1.61431e+09	1.27537e+07	7.17139e+07	260251	4, 10
						mean	14.3767		0.022096		-0.173013
						std dev	0.423973		0.0269515		0.103294
T1-136.5-1.1	2015-03-13	21:21:25	T1	Laminated BIF	136.5		9.33908	0.0239081	0.594952	0.107039	-0.0895932	0.227063	1.69918e+09	1.3399e+07	7.50814e+07	271287	4, 10
T1-136.5-2.1	2015-03-13	21:44:10	T1	Laminated BIF	136.5		9.41011	0.0225003	0.629311	0.0894485	-0.213082	0.22926	1.69957e+09	1.3406e+07	7.51757e+07	271659	4, 10
T1-136.5-3.1	2015-03-13	22:06:52	T1	Laminated BIF	136.5		7.69982	0.0226777	0.608987	0.0481578	-0.363735	0.244949	1.79015e+09	1.4111e+07	7.90499e+07	284856	4, 10
T1-136.5-4.1	2015-03-13	22:29:34	T1	Laminated BIF	136.5		6.51775	0.0208076	0.71107	0.0711262	-0.712321	0.221796	1.68326e+09	1.32576e+07	7.42307e+07	267726	4, 10
T1-136.5-5.1	2015-03-13	22:52:14	T1	Laminated BIF	136.5		6.26206	0.0228621	0.702836	0.0914467	-0.313824	0.212445	1.75809e+09	1.38493e+07	7.75265e+07	279276	4, 10
T1-136.5-6.1	2015-03-13	23:14:54	T1	Laminated BIF	136.5		8.24941	0.0228853	0.68756	0.0407408	-0.683187	0.202703	1.74618e+09	1.37654e+07	7.71441e+07	278250	4, 10
T1-136.5-7.1	2015-03-13	23:37:36	T1	Laminated BIF	136.5		15.0728	0.0386059	0.42234	0.0616111	-0.0746444	0.187245	1.68246e+09	1.33268e+07	7.50711e+07	273681	4, 10
T1-136.5-8.1	2015-03-14	00:00:16	T1	Laminated BIF	136.5		8.90874	0.0254023	0.548461	0.117567	-0.744521	0.241504	1.34471e+09	1.05958e+07	5.94156e+07	214654	4, 10
T1-136.5-9.1	2015-03-14	00:22:59	T1	Laminated BIF	136.5		10.2751	0.0222987	0.510021	0.0584388	-0.354789	0.291198	1.56123e+09	1.23201e+07	6.9097e+07	249963	4, 10
T1-136.5-10.1	2015-03-14	00:45:39	T1	Laminated BIF	136.5		6.11877	0.0259694	0.764211	0.0645464	-0.785646	0.260436	1.66008e+09	1.30729e+07	7.31862e+07	263525	4, 10
T1-136.5-11.1	2015-03-14	01:08:18	T1	Laminated BIF	136.5		8.38051	0.0238891	0.613938	0.0623615	-0.504103	0.235387	1.70111e+09	1.34097e+07	7.51532e+07	271172	4, 10
T1-136.5-12.1	2015-03-14	01:31:00	T1	Laminated BIF	136.5		4.14866	0.0255015	0.742998	0.0544015	-0.584693	0.21731	1.61759e+09	1.27273e+07	7.11788e+07	256137	4, 10
T1-160.57-1.1	2015-03-14	03:03:33	T1	Green mudstone	160.57		-24.2604	0.0277295	0.2741	0.0804708	-0.0959864	0.211778	1.5662e+09	1.21347e+07	6.69473e+07	234588	4, 10
T1-160.57-2.1	2015-03-14	03:26:16	T1	Green mudstone	160.57		-24.3298	0.0251353	0.151018	0.0995788	-0.328622	0.257989	1.45214e+09	1.1262e+07	6.22053e+07	218009	4, 10
T1-160.57-4.1	2015-03-14	04:11:40	T1	Green mudstone	160.57		-23.4913	0.0252077	0.244738	0.106563	-0.0657053	0.257647	1.69154e+09	1.3112e+07	7.2381e+07	253947	4, 10
T1-160.57-5.1	2015-03-14	04:34:20	T1	Green mudstone	160.57		-22.9008	0.0230502	0.492945	0.0572288	0.00850319	0.190807	1.77719e+09	1.37797e+07	7.60533e+07	266621	4, 10
T1-160.57-6.1	2015-03-14	04:57:06	T1	Green mudstone	160.57		-22.3075	0.0262893	0.350886	0.0823923	0.0221334	0.233844	1.61369e+09	1.25207e+07	6.91658e+07	243198	4, 10
T1-160.57-7.1	2015-03-14	05:19:48	T1	Green mudstone	160.57		-22.7289	0.0225123	0.297485	0.0825848	-0.339575	0.177279	1.66267e+09	1.2896e+07	7.1203e+07	249775	4, 10
T1-160.57-8.1	2015-03-14	05:42:28	T1	Green mudstone	160.57		-23.4436	0.0234618	0.361294	0.0641692	-0.194417	0.242363	1.66653e+09	1.29187e+07	7.13121e+07	250321	4, 10
T1-160.57-9.1	2015-03-14	06:05:08	T1	Green mudstone	160.57		-24.8887	0.0258689	0.299681	0.0956739	-0.00174678	0.196591	1.69226e+09	1.31077e+07	7.23209e+07	253598	4, 10
T1-160.57-10.1	2015-03-14	06:27:49	T1	Green mudstone	160.57		-24.0616	0.021665	0.101879	0.0570253	-0.306201	0.205327	1.61495e+09	1.25115e+07	6.90687e+07	242078	4, 10
Session#29
RUTTAN	normalising standard
RUTTAN-1.1	2015-03-14	11:36:55					0.809853	0.0255052	0.0308231	0.045709	0.183306	0.219182	1.55258e+09	1.21795e+07	6.80386e+07	243795	4, 10
RUTTAN-1.3	2015-03-14	12:00:22					1.17033	0.022743	-0.00343605	0.102524	-0.0071125	0.231965	1.56427e+09	1.22736e+07	6.85776e+07	245975	4, 10
RUTTAN-1.4	2015-03-14	16:55:33					1.25938	0.0226063	-0.0700125	0.0755074	-0.107368	0.236928	1.51551e+09	1.18895e+07	6.64441e+07	238009	4, 10
RUTTAN-1.5	2015-03-14	17:18:13					1.11481	0.024263	-0.0675035	0.0506994	-0.181911	0.241379	1.48002e+09	1.16124e+07	6.48811e+07	232601	4, 10
RUTTAN-2.5	2015-03-15	04:20:59					1.29751	0.0215833	0.0326963	0.152109	0.0687133	0.305252	1.50866e+09	1.18334e+07	6.61463e+07	236980	4, 10
RUTTAN-2.7	2015-03-15	08:34:19					1.21713	0.0222541	0.0329152	0.0900566	-0.0852887	0.215053	1.52081e+09	1.19356e+07	6.66827e+07	238978	4, 10
RUTTAN-2.8	2015-03-15	12:00:04					1.29051	0.0259108	0.128237	0.0729738	-0.0135265	0.208293	1.52663e+09	1.19822e+07	6.69454e+07	240185	4, 10
RUTTAN-2.9	2015-03-15	12:22:43					1.52291	0.0231433	0.0961192	0.0764787	-0.00929932	0.207315	1.58798e+09	1.24619e+07	6.96668e+07	249716	4, 10
						mean	1.21031		0.0224798		-0.0190609
						std dev	0.201882		0.0699118		0.111886
BALMAT-1.1	2015-03-14	12:23:09					15.2304	0.0248469	0.0467935	0.0695972	0.0673936	0.319653	1.48905e+09	1.17698e+07	6.6198e+07	239980	4, 10
BALMAT-1.2	2015-03-14	12:45:53					15.2491	0.0245545	-0.0204939	0.07074	0.0612414	0.246598	1.49049e+09	1.17792e+07	6.62643e+07	240729	4, 10
BALMAT-1.3	2015-03-14	17:41:25					14.8683	0.0266084	-0.0536506	0.0595994	0.0823304	0.328514	1.44591e+09	1.14221e+07	6.42576e+07	233318	4, 10
BALMAT-2.4	2015-03-15	08:57:03					15.188	0.0272395	0.0494613	0.129445	0.180991	0.21512	1.57658e+09	1.24602e+07	7.00899e+07	254583	4, 10
BALMAT-2.5	2015-03-15	12:45:27					15.0225	0.0225412	0.00228274	0.0441248	-0.135386	0.240296	1.56473e+09	1.23602e+07	6.95597e+07	252358	4, 10
BALMAT-2.6	2015-03-15	13:08:08					15.105	0.0261689	0.0861797	0.0662038	0.198147	0.257618	1.55552e+09	1.22938e+07	6.91415e+07	251297	4, 10
						mean	15.1105		0.0184288		0.0757864
						std dev	0.145631		0.0516311		0.119129
T1-159.82-1.1	2015-03-14	13:08:40	T1	Jasper	159.82		-31.7038	0.024963	0.154955	0.0462802	0.326523	0.252536	1.64388e+09	1.26888e+07	6.97016e+07	242456	4, 10
T1-159.82-1.2	2015-03-14	13:31:22	T1	Jasper	159.82		-30.3114	0.0242676	0.0996236	0.0747827	0.0239045	0.27477	1.58123e+09	1.22027e+07	6.71349e+07	233995	4, 10
T1-159.82-1.3	2015-03-14	13:54:01	T1	Jasper	159.82		-29.97	0.0234	0.038081	0.0657914	0.223461	0.195129	1.57003e+09	1.21271e+07	6.66805e+07	232372	4, 10
T1-159.82-1.4	2015-03-14	14:16:40	T1	Jasper	159.82		-31.9795	0.0270471	0.0578218	0.0545339	0.116041	0.199038	1.53492e+09	1.18374e+07	6.50616e+07	226159	4, 10
T1-159.82-1.5	2015-03-14	14:39:20	T1	Jasper	159.82		-29.0302	0.0241097	0.257911	0.0646814	0.237105	0.247139	1.58429e+09	1.22404e+07	6.73588e+07	234867	4, 10
T1-159.82-2.1	2015-03-14	15:02:04	T1	Jasper	159.82		-31.7324	0.0245979	-0.0295772	0.0761627	0.0568943	0.258737	1.50509e+09	1.16069e+07	6.38098e+07	221704	4, 10
T1-159.82-2.2	2015-03-14	15:24:46	T1	Jasper	159.82		-31.2011	0.0256653	0.213601	0.0790625	0.236893	0.270552	1.50616e+09	1.16214e+07	6.38884e+07	222500	4, 10
T1-159.82-2.3	2015-03-14	15:47:27	T1	Jasper	159.82		-31.4747	0.0264182	0.0530454	0.100853	-0.00034818	0.286053	1.53099e+09	1.18089e+07	6.49222e+07	226096	4, 10
T1-159.82-3.1	2015-03-14	16:10:11	T1	Jasper	159.82		-30.6925	0.0238697	0.0222515	0.0623095	0.228612	0.227276	1.61772e+09	1.24778e+07	6.86547e+07	238927	4, 10
T1-159.82-3.2	2015-03-14	16:32:50	T1	Jasper	159.82		-30.7174	0.0255246	0.0551976	0.0976822	0.286154	0.192108	1.58794e+09	1.22568e+07	6.73962e+07	234565	4, 10
T1-159.82-4.2	2015-03-14	18:29:40	T1	Jasper	159.82		-31.9967	0.0247201	0.0795251	0.0920335	0.129453	0.308653	1.45906e+09	1.12502e+07	6.1839e+07	215046	4, 10
T1-159.82-4.4	2015-03-14	19:01:05	T1	Jasper	159.82		-31.9181	0.0238567	-0.0265816	0.0567483	0.115176	0.287662	1.48204e+09	1.14269e+07	6.28207e+07	218494	4, 10
T1-159.82-4.5	2015-03-14	19:23:44	T1	Jasper	159.82		-31.0185	0.0263691	0.0357584	0.0539619	0.305358	0.289145	1.50405e+09	1.16051e+07	6.38125e+07	222497	4, 10
T1G-146.7-1.1	2015-03-15	00:46:09	T1	Green mudstone	146.7		11.4963	0.020484	0.569011	0.0629966	-0.630367	0.261912	1.38588e+09	1.09361e+07	6.13498e+07	221619	4, 10
T1G-146.7-2.1	2015-03-15	01:09:07	T1	Green mudstone	146.7		8.24909	0.0213246	0.631161	0.0949575	-0.150343	0.273525	1.62839e+09	1.28287e+07	7.1882e+07	259281	4, 10
T1G-146.7-3.1	2015-03-15	01:31:47	T1	Green mudstone	146.7		9.43545	0.0250936	0.472601	0.0876072	-0.451992	0.223361	1.5059e+09	1.18691e+07	6.65619e+07	240366	4, 10
T1G-146.7-3.2	2015-03-15	01:54:27	T1	Green mudstone	146.7		7.84067	0.0261044	0.568464	0.0647051	-0.318753	0.25396	1.52867e+09	1.20429e+07	6.74609e+07	243455	4, 10
T1G-146.7-4.1	2015-03-15	02:17:07	T1	Green mudstone	146.7		9.23508	0.0241611	0.631898	0.0805318	-0.479233	0.225899	1.48339e+09	1.17025e+07	6.55547e+07	236709	4, 10
T1G-146.7-4.2	2015-03-15	02:39:47	T1	Green mudstone	146.7		10.3492	0.0215646	0.750302	0.053896	-0.347475	0.268245	1.71306e+09	1.35132e+07	7.57664e+07	274075	4, 10
T1G-146.7-5.1	2015-03-15	03:02:26	T1	Green mudstone	146.7		7.44679	0.0246356	0.690344	0.104893	-0.349507	0.236661	1.57325e+09	1.23891e+07	6.9396e+07	250048	4, 10
T1G-146.7-6.1	2015-03-15	03:25:06	T1	Green mudstone	146.7		8.22264	0.0225086	0.574212	0.0466865	-0.407003	0.188902	1.65754e+09	1.30598e+07	7.31687e+07	263819	4, 10
T1G-146.7-7.1	2015-03-15	03:47:50	T1	Green mudstone	146.7		8.40546	0.0247534	0.668464	0.0756708	-0.165235	0.241782	1.61969e+09	1.27679e+07	7.15537e+07	258170	4, 10
T1G-146.7-8.1	2015-03-15	04:45:25	T1	Green mudstone	146.7		7.30868	0.0213026	0.744579	0.106243	-0.228403	0.300724	1.51189e+09	1.19128e+07	6.66901e+07	240435	4, 10
T1G-146.7-8.2	2015-03-15	05:08:05	T1	Green mudstone	146.7		8.44511	0.0222698	0.650151	0.07911	-0.375818	0.20324	1.64814e+09	1.2993e+07	7.27924e+07	262718	4, 10
T1G-146.7-9.1	2015-03-15	05:30:48	T1	Green mudstone	146.7		9.65694	0.0266869	0.59202	0.0728888	-0.482338	0.227067	1.45595e+09	1.14816e+07	6.43882e+07	232513	4, 10
T1G-146.7-10.1	2015-03-15	05:53:27	T1	Green mudstone	146.7		9.20319	0.0216247	0.732676	0.0801085	-0.494584	0.246838	1.7252e+09	1.35994e+07	7.62225e+07	275037	4, 10
T1G-146.7-11.1	2015-03-15	06:16:08	T1	Green mudstone	146.7		9.79993	0.0264785	0.674918	0.116256	-0.403482	0.259202	1.59722e+09	1.25972e+07	7.0628e+07	255307	4, 10
T1G-146.7-12.1	2015-03-15	06:39:28	T1	Green mudstone	146.7		8.63132	0.0209486	0.621384	0.0859767	-0.400905	0.216456	1.64377e+09	1.29542e+07	7.26217e+07	261947	4, 10
T1G-146.7-13.1	2015-03-15	07:02:11	T1	Green mudstone	146.7		10.9139	0.024685	0.607124	0.115577	-0.426705	0.258689	1.46487e+09	1.15495e+07	6.4829e+07	234152	4, 10
T1G-146.7-13.2	2015-03-15	07:24:51	T1	Green mudstone	146.7		9.19568	0.0223955	0.562084	0.0837029	-0.674219	0.180923	1.59244e+09	1.25528e+07	7.03766e+07	254065	4, 10
T1G-146.7-13.3	2015-03-15	07:47:31	T1	Green mudstone	146.7		8.92614	0.0268518	0.592907	0.0914759	-0.388055	0.2381	1.69596e+09	1.33671e+07	7.49201e+07	270532	4, 10
T1G-146.7-14.1	2015-03-15	08:10:14	T1	Green mudstone	146.7		9.08231	0.0223517	0.732778	0.086704	-0.0135707	0.287548	1.64206e+09	1.29448e+07	7.25112e+07	261794	4, 10
T1G-146.7-15.1	2015-03-15	09:20:05	T1	Green mudstone	146.7		9.00712	0.0215376	0.843955	0.0739157	-0.330817	0.234011	1.7354e+09	1.36803e+07	7.66665e+07	276648	4, 10
T1G-146.7-16.1	2015-03-15	09:42:49	T1	Green mudstone	146.7		9.72681	0.0198704	0.654931	0.0674042	-0.519827	0.274218	1.59075e+09	1.25459e+07	7.03364e+07	253995	4, 10
T1G-146.7-17.1	2015-03-15	10:05:29	T1	Green mudstone	146.7		8.20711	0.0279136	0.643221	0.0685592	-0.30982	0.285404	1.63374e+09	1.28724e+07	7.21254e+07	260152	4, 10
T1G-146.7-18.1	2015-03-15	10:28:12	T1	Green mudstone	146.7		7.47724	0.0234719	0.743732	0.0731281	-0.445989	0.230919	1.58897e+09	1.25165e+07	7.00954e+07	252682	4, 10
T1G-146.7-19.1	2015-03-15	10:51:15	T1	Green mudstone	146.7		8.55705	0.0221052	0.592145	0.0620702	-0.289383	0.222706	1.71685e+09	1.353e+07	7.58137e+07	273442	4, 10
T1G-146.7-20.1	2015-03-15	11:14:13	T1	Green mudstone	146.7		7.45534	0.0222683	0.895707	0.0481313	-0.304541	0.266267	1.55189e+09	1.22295e+07	6.84736e+07	246653	4, 10
T1G-146.7-21.1	2015-03-15	11:37:20	T1	Green mudstone	146.7		7.98461	0.021018	0.729903	0.0653333	-0.639731	0.260024	1.57026e+09	1.23634e+07	6.93078e+07	249669	4, 10
Session#30
RUTTAN	normalising standard
RUTTAN-1.1	2015-03-15	15:26:39					1.1745	0.0236904	0.0348031	0.0725251	-0.0343226	0.239988	1.63241e+09	1.28105e+07	7.15823e+07	256746	4, 10
RUTTAN-1.2	2015-03-15	15:49:19					1.28459	0.021047	-0.0103672	0.0635883	0.105306	0.213495	1.65817e+09	1.30103e+07	7.26778e+07	260727	4, 10
RUTTAN-1.4	2015-03-15	19:15:12					1.15031	0.0261133	-0.0712498	0.119107	-0.0996629	0.241185	1.61527e+09	1.26728e+07	7.08194e+07	254170	4, 10
						mean	1.20313		-0.0156046		-0.00955966
						std dev	0.0715735		0.0532201		0.104704
BALMAT-1.1	2015-03-15	16:13:41					15.0591	0.0249596	0.0629232	0.0780142	-0.300506	0.308987	1.6165e+09	1.27754e+07	7.18217e+07	261124	4, 10
BALMAT-1.2	2015-03-15	16:36:20					15.1429	0.0192448	0.0474306	0.0593328	-0.0640315	0.24877	1.6202e+09	1.27993e+07	7.2035e+07	261630	4, 10
						mean	15.101		0.0551769		-0.182269
						std dev	0.0592612		0.010955		0.167213
T1-159.5-1.1	2015-03-15	16:59:04	T1	Green mudstone	159.5		-33.5453	0.0228955	-0.0184361	0.0991773	-0.0216097	0.229338	1.71446e+09	1.32209e+07	7.2557e+07	252128	4, 10
T1-159.5-1.2	2015-03-15	17:21:44	T1	Green mudstone	159.5		-33.8197	0.0256789	0.060618	0.0645595	0.160379	0.214745	1.7326e+09	1.33472e+07	7.33045e+07	254986	4, 10
T1-159.5-1.3	2015-03-15	17:44:23	T1	Green mudstone	159.5		-33.7057	0.0244421	0.10646	0.0434569	0.168537	0.231001	1.73963e+09	1.34048e+07	7.36169e+07	256012	4, 10
T1-159.5-1.4	2015-03-15	18:07:05	T1	Green mudstone	159.5		-33.8669	0.021977	0.104642	0.0639205	-0.0823288	0.229545	1.75525e+09	1.35233e+07	7.42616e+07	257927	4, 10
T1-159.5-1.5	2015-03-15	18:29:47	T1	Green mudstone	159.5		-33.3539	0.020684	0.011091	0.0443903	0.145162	0.235164	1.74606e+09	1.34566e+07	7.39042e+07	256651	4, 10
T1-159.5-3.1	2015-03-15	18:52:27	T1	Green mudstone	159.5		-34.0017	0.0217103	0.142626	0.0607819	0.0754672	0.199051	1.74012e+09	1.34079e+07	7.36104e+07	255660	4, 10
Session#31
RUTTAN	normalising standard
RUTTAN-1.1	2015-03-15	20:06:44					1.10039	0.0249004	-0.0111301	0.0802712	0.189547	0.195669	1.77675e+09	1.39416e+07	7.79235e+07	279454	4, 10
RUTTAN-1.3	2015-03-15	20:30:40					1.1918	0.0216577	-0.00823108	0.064374	0.269364	0.253157	1.78123e+09	1.39801e+07	7.8125e+07	280109	4, 10
RUTTAN-1.4	2015-03-16	01:48:57					1.22138	0.0243086	0.00706719	0.0775928	0.0181244	0.162721	1.7726e+09	1.39054e+07	7.77455e+07	279107	4, 10
RUTTAN-1.5	2015-03-16	02:11:37					1.37684	0.0209456	0.0268946	0.0600484	0.27597	0.254054	1.77667e+09	1.39437e+07	7.79363e+07	279761	4, 10
RUTTAN-1.6	2015-03-16	06:56:39					1.37426	0.0212991	-0.0143965	0.0501428	-0.00781028	0.331277	1.7456e+09	1.37006e+07	7.65783e+07	274782	4, 10
RUTTAN-1.8	2015-03-16	12:29:41					0.707889	0.0238741	0.00471604	0.0824156	-0.176265	0.226131	1.69408e+09	1.32971e+07	7.42683e+07	266191	4, 10
RUTTAN-1.9*	2015-03-16	12:52:23					1.18235	0.0218026	-0.192291	0.0654419	0.0878793	0.193842	1.73801e+09	1.36359e+07	7.62249e+07	273298	4, 10
* data rejected
						mean	1.16209		0.000820023		0.0948217
						std dev	0.247239		0.0154296		0.180087
BALMAT-1.1	2015-03-15	20:53:20					15.8226	0.0250735	-0.00911821	0.0660154	0.237195	0.263297	1.67685e+09	1.32575e+07	7.46293e+07	271335	4, 10
BALMAT-1.2	2015-03-15	21:16:07					15.7972	0.0237136	0.0973499	0.102086	-0.0869821	0.23142	1.6673e+09	1.31843e+07	7.42049e+07	269541	4, 10
BALMAT-1.4	2015-03-16	02:44:20					15.5783	0.0246342	-0.0792389	0.116522	0.0939769	0.199084	1.67624e+09	1.32479e+07	7.45586e+07	270888	4, 10
BALMAT-1.5	2015-03-16	07:59:14					15.68	0.0222481	0.151328	0.0909254	0.187606	0.281478	1.66625e+09	1.31735e+07	7.41426e+07	269572	4, 10
BALMAT-1.6	2015-03-16	09:25:42					15.5671	0.0228507	0.00510352	0.0707689	0.218503	0.188579	1.68162e+09	1.32983e+07	7.48464e+07	271983	4, 10
						mean	15.689		0.0330848		0.13006
						std dev	0.11911		0.0912305		0.133249
T1-151.85-1.1	2015-03-15	21:38:57	T1	Diamictite-mudstone	151.85		2.21702	0.0215276	0.0283657	0.0788716	-1.18198	0.206033	1.76048e+09	1.38258e+07	7.73425e+07	277504	4, 10
T1-151.85-2.1	2015-03-15	22:01:55	T1	Diamictite-mudstone	151.85		0.65257	0.0193376	-0.0497035	0.0527432	-2.06236	0.209577	1.75003e+09	1.37305e+07	7.67184e+07	274302	4, 10
T1-151.85-3.1	2015-03-15	22:24:38	T1	Diamictite-mudstone	151.85		1.90812	0.0225534	-0.162277	0.0634255	-1.74641	0.267216	1.73166e+09	1.35952e+07	7.60341e+07	272718	4, 10
T1-151.85-4.1	2015-03-15	22:47:20	T1	Diamictite-mudstone	151.85		1.0946	0.0216803	-0.0923687	0.0594918	-1.8394	0.244912	1.71881e+09	1.34838e+07	7.5358e+07	269654	4, 10
T1-151.85-5.1	2015-03-15	23:10:02	T1	Diamictite-mudstone	151.85		1.462	0.0230754	-0.0134888	0.0589653	-2.03631	0.207973	1.69668e+09	1.3316e+07	7.4418e+07	266423	4, 10
T1-151.85-6.1	2015-03-15	23:32:44	T1	Diamictite-mudstone	151.85		1.22789	0.0219974	-0.167571	0.0608772	-2.25409	0.259759	1.64885e+09	1.29471e+07	7.23225e+07	259176	4, 10
T1-151.85-7.1	2015-03-15	23:55:26	T1	Diamictite-mudstone	151.85		6.98965	0.0278547	-0.587626	0.123723	-1.29873	0.44569	1.25168e+09	9.84748e+06	5.52271e+07	198743	4, 10
T1-151.85-8.1	2015-03-16	00:18:09	T1	Diamictite-mudstone	151.85		2.06379	0.0249016	-0.0461355	0.0733741	-0.885227	0.199861	1.78949e+09	1.40494e+07	7.85613e+07	281655	4, 10
T1-151.85-9.1	2015-03-16	00:40:50	T1	Diamictite-mudstone	151.85		0.94658	0.0231628	0.0850252	0.0626464	-1.73474	0.247876	1.69338e+09	1.3288e+07	7.42411e+07	265780	4, 10
T1-151.85-10.1	2015-03-16	01:03:34	T1	Diamictite-mudstone	151.85		1.514	0.0208547	-0.0250883	0.0621569	-1.89683	0.174157	1.83142e+09	1.4367e+07	8.03354e+07	287470	4, 10
T1-151.85-13.1	2015-03-16	03:09:11	T1	Diamictite-mudstone	151.85		4.42582	0.0259805	-0.353499	0.0924401	-2.33314	0.237952	1.31469e+09	1.03267e+07	5.78539e+07	207625	4, 10
T1-151.85-14.1	2015-03-16	03:31:55	T1	Diamictite-mudstone	151.85		3.91943	0.0214351	-0.374454	0.115531	-1.7254	0.259123	1.8862e+09	1.48199e+07	8.2983e+07	298146	4, 10
T1-151.85-17.1	2015-03-16	03:54:37	T1	Diamictite-mudstone	151.85		1.7893	0.0229391	-0.287489	0.104261	-1.81637	0.245578	1.64031e+09	1.28733e+07	7.19775e+07	257780	4, 10
T1-151.85-18.1	2015-03-16	04:17:20	T1	Diamictite-mudstone	151.85		1.46857	0.0196466	0.00152172	0.0707604	-1.84346	0.196987	1.77621e+09	1.3939e+07	7.79185e+07	279043	4, 10
T1-151.85-19.1	2015-03-16	04:40:05	T1	Diamictite-mudstone	151.85		2.65024	0.0207334	-0.131966	0.0746064	-2.33955	0.196506	1.64648e+09	1.29313e+07	7.23304e+07	259269	4, 10
T1-151.85-20.1	2015-03-16	05:02:47	T1	Diamictite-mudstone	151.85		1.83444	0.0209618	-0.161535	0.100335	-1.43751	0.22643	1.75237e+09	1.37565e+07	7.68782e+07	275584	4, 10
T1-151.85-21.1	2015-03-16	05:25:30	T1	Diamictite-mudstone	151.85		1.12386	0.0204066	-0.0779442	0.0735567	-2.14804	0.225825	1.67722e+09	1.31614e+07	7.35609e+07	263208	4, 10
T1-151.85-22.1	2015-03-16	05:48:13	T1	Diamictite-mudstone	151.85		0.92629	0.0227118	-0.153039	0.0866672	-2.21105	0.214687	1.70531e+09	1.33774e+07	7.47741e+07	267870	4, 10
T1-151.85-23.1	2015-03-16	06:10:55	T1	Diamictite-mudstone	151.85		3.51295	0.0199226	-0.124275	0.0570172	-1.70907	0.183767	1.84632e+09	1.45037e+07	8.11421e+07	291002	4, 10
T1-151.85-24.1	2015-03-16	06:33:53	T1	Diamictite-mudstone	151.85		1.34474	0.0231705	-0.0630628	0.0752096	-1.92	0.232878	1.77166e+09	1.39086e+07	7.7751e+07	278475	4, 10
T1-151.85-12.1	2015-03-16	10:06:09	T1	Diamictite-mudstone	151.85		1.30515	0.0208394	-0.159101	0.0717492	-1.87518	0.223408	1.70453e+09	1.33829e+07	7.4862e+07	268526	4, 10
T1-151.85-25.1	2015-03-16	10:52:12	T1	Diamictite-mudstone	151.85		5.93712	0.0269896	-0.468412	0.106817	-1.81711	0.279117	1.43175e+09	1.12576e+07	6.31067e+07	227050	4, 10
T1-151.85-15.1	2015-03-16	11:41:37	T1	Diamictite-mudstone	151.85		-1.14294	0.0211364	-0.0938055	0.0694759	-1.74029	0.191908	1.83799e+09	1.44028e+07	8.03794e+07	285483	4, 10
T1-151.85-16.1	2015-03-16	12:04:19	T1	Diamictite-mudstone	151.85		-2.45131	0.0218092	0.0109017	0.0920094	-1.81718	0.236858	1.75491e+09	1.37476e+07	7.67043e+07	273736	4, 10
Session#32
RUTTAN	normalising standard
RUTTAN-1.3	2015-03-16	16:44:30					0.830419	0.027202	0.00050638	0.113193	-0.25321	0.255214	1.18796e+09	9.31701e+06	5.20794e+07	186666	2,10
RUTTAN-1.4	2015-03-16	16:56:26					1.14846	0.0236262	0.0821817	0.0920492	0.542482	0.3568	1.24218e+09	9.7448e+06	5.44758e+07	195259	2,10
RUTTAN-1.5	2015-03-16	17:22:15					1.05204	0.0249629	-0.0305274	0.0685072	-0.221337	0.329478	1.23787e+09	9.7092e+06	5.42766e+07	194511	2,10
RUTTAN-1.6	2015-03-16	17:45:03					1.20984	0.0232526	-0.0387496	0.0869786	0.0611496	0.328774	1.2549e+09	9.84135e+06	5.50372e+07	197422	2,10
RUTTAN-1.7	2015-03-16	19:32:37					1.39667	0.0261856	0.126655	0.148923	-0.41884	0.405341	1.25765e+09	9.86671e+06	5.51635e+07	197671	2,10
RUTTAN-1.8	2015-03-16	19:44:32					1.28916	0.0249601	0.0331021	0.0734227	0.37886	0.363397	1.23479e+09	9.68607e+06	5.4155e+07	194261	2,10
RUTTAN-1.9	2015-03-16	21:20:21					1.26179	0.020911	0.0144732	0.0592695	0.0218952	0.342677	1.25289e+09	9.82807e+06	5.49492e+07	197024	2,10
RUTTAN-1.10	2015-03-16	21:32:17					1.42223	0.0219786	-0.135395	0.0790959	0.0398908	0.237597	1.26018e+09	9.88649e+06	5.52782e+07	198165	2,10
						mean	1.20132		0.00653079		0.0188614
						std dev	0.193115		0.0797539		0.322782
BALMAT-1.2	2015-03-16	17:09:05					14.6221	0.0243415	0.113863	0.139064	0.0298715	0.338064	1.247e+09	9.84963e+06	5.54234e+07	200999	2,10
BALMAT-1.3	2015-03-16	17:56:59					14.7494	0.0243766	-0.0357313	0.0744341	-0.199146	0.379269	1.25827e+09	9.93708e+06	5.59313e+07	202885	2,10
BALMAT-1.4	2015-03-16	19:56:28					14.9301	0.0239433	-0.00447564	0.0897688	-0.344785	0.269292	1.26061e+09	9.95668e+06	5.6038e+07	203288	2,10
BALMAT-1.5	2015-03-16	20:08:23					14.9827	0.0238876	0.0466312	0.053598	0.155258	0.390717	1.27612e+09	1.00808e+07	5.67398e+07	205825	2,10
BALMAT-1.6	2015-03-16	21:44:15					14.8033	0.0259005	-0.118911	0.235284	-0.0244741	0.346126	1.25636e+09	9.92383e+06	5.58445e+07	202696	2,10
BALMAT-1.7	2015-03-16	21:56:11					15.0227	0.0239172	-0.0859053	0.145422	0.0542464	0.308863	1.25046e+09	9.8817e+06	5.55971e+07	201739	2,10
						mean	14.8517		-0.0140882		-0.0548382
						std dev	0.153676		0.0857492		0.183865
T1-157.97-2.1	2015-03-16	18:09:01	T1	Laminated BIF	157.97		6.4058	0.0270701	0.716263	0.140483	-0.268532	0.427306	1.34072e+09	1.05571e+07	5.91087e+07	212716	2,10
T1-157.97-3.1	2015-03-16	18:20:56	T1	Laminated BIF	157.97		10.6472	0.0292323	0.256815	0.0668287	0.180304	0.258589	1.06478e+09	8.39689e+06	4.71384e+07	170449	2,10
T1-157.97-4.1	2015-03-16	18:32:53	T1	Laminated BIF	157.97		18.7076	0.0248735	0.340611	0.100136	-0.211612	0.35536	1.48857e+09	1.17827e+07	6.63955e+07	241693	2,10
T1-157.97-5.1	2015-03-16	18:44:51	T1	Laminated BIF	157.97		13.6374	0.0236012	0.116099	0.184951	-0.395375	0.469318	1.32487e+09	1.0459e+07	5.88055e+07	213174	2,10
T1-157.97-6.1	2015-03-16	18:56:46	T1	Laminated BIF	157.97		7.36604	0.0257117	-0.0908647	0.138354	0.125492	0.368081	1.36872e+09	1.07694e+07	6.03881e+07	217891	2,10
T1-157.97-7.1	2015-03-16	19:08:42	T1	Laminated BIF	157.97		5.89983	0.0244709	1.00628	0.15397	-1.10506	0.449379	1.43292e+09	1.12763e+07	6.31183e+07	226713	2,10
T1-153.56-1.1	2015-03-16	20:20:26	T1	Cherty BIF	153.56		5.70472	0.0262596	1.5702	0.249268	-1.26454	0.506475	1.3312e+09	1.0484e+07	5.86402e+07	210757	2,10
T1-153.56-2.1	2015-03-16	20:32:26	T1	Cherty BIF	153.56		2.52162	0.022192	0.0892739	0.0913135	-0.00229477	0.403753	1.39455e+09	1.09467e+07	6.12145e+07	219625	2,10
T1-153.56-3.1	2015-03-16	20:44:22	T1	Cherty BIF	153.56		3.33427	0.0264812	0.158494	0.0807416	-0.803108	0.363846	9.17445e+08	7.20735e+06	4.0317e+07	144653	2,10
T1-153.56-4.1	2015-03-16	20:56:22	T1	Cherty BIF	153.56		-1.56262	0.0362349	0.26077	0.244907	-0.907855	0.600198	7.18999e+08	5.63196e+06	3.14536e+07	112498	2,10
T1-153.56-5.1	2015-03-16	21:08:17	T1	Cherty BIF	153.56		9.08208	0.0287282	-0.204077	0.0866655	-0.369562	0.340248	1.19486e+09	9.40673e+06	5.28196e+07	190669	2,10
T1-153.56-6.1	2015-03-17	09:23:39	T1	Cherty BIF	153.56		0.106102	0.0363973	0.249814	0.104333	0.277702	0.423585	8.11309e+08	6.36212e+06	3.5546e+07	127504	2,10
